# Supplementary material for: RNA-seq of nine canine prostate cancer cell lines reveals diverse therapeutic target signatures
Source: Cancer Cell Int. 2022 Feb 2;22:54. doi: 10.1186/s12935-021-02422-9 (PMC8812184; doi:10.1186/s12935-021-02422-9)
Supplement: Supplementary file 1 — Additional file 1. Functional analysis of differentially expressed genes (DEGs) and categorization of retrieved enriched biological processes. [file 12935_2021_2422_MOESM1_ESM.xlsx]

## Sheet: S1
Functional analysis of differentially expressed genes (DEGs) and categorization of retrieved enriched biological processes
Functional analysis of DEGs in the comparison PAC cell lines - PAC tissues
Category	Term	Count	%	PValue	Genes	FDR	REVIGO category
GOTERM_BP_DIRECT	GO:0006955~immune response	61	3.93802	1.71876e-19	ENSCAFG00000030180, ENSCAFG00000000806, ENSCAFG00000000803, ENSCAFG00000000848, ENSCAFG00000015383, ENSCAFG00000012876, ENSCAFG00000018331, ENSCAFG00000017287, ENSCAFG00000019422, ENSCAFG00000030300, ENSCAFG00000008804, ENSCAFG00000031637, ENSCAFG00000030308, ENSCAFG00000016718, ENSCAFG00000005210, ENSCAFG00000000487, ENSCAFG00000016961, ENSCAFG00000012086, ENSCAFG00000030292, ENSCAFG00000012443,…	5.9383e-16	immune response
GOTERM_BP_DIRECT	GO:0006954~inflammatory response	56	3.61524	3.80745e-15	ENSCAFG00000023928, ENSCAFG00000019309, ENSCAFG00000030180, ENSCAFG00000014692, ENSCAFG00000018619, ENSCAFG00000003518, ENSCAFG00000019422, ENSCAFG00000030300, ENSCAFG00000002065, ENSCAFG00000005210, ENSCAFG00000007594, ENSCAFG00000023201, ENSCAFG00000008401, ENSCAFG00000009732, ENSCAFG00000018349, ENSCAFG00000013933, ENSCAFG00000017333, ENSCAFG00000004555, ENSCAFG00000000075, ENSCAFG00000031869,…	6.57737e-12	immune response
GOTERM_BP_DIRECT	GO:0006935~chemotaxis	24	1.54939	5.27886e-14	ENSCAFG00000013782, ENSCAFG00000011383, ENSCAFG00000013783, ENSCAFG00000018218, ENSCAFG00000012298, ENSCAFG00000016982, ENSCAFG00000001508, ENSCAFG00000018167, ENSCAFG00000012206, ENSCAFG00000013874, ENSCAFG00000010077, ENSCAFG00000013786, ENSCAFG00000017146, ENSCAFG00000018214, ENSCAFG00000014612, ENSCAFG00000011895, ENSCAFG00000031104, ENSCAFG00000030966, ENSCAFG00000017282, ENSCAFG00000005109,…	6.07949e-11	immune response
GOTERM_BP_DIRECT	GO:0051607~defense response to virus	29	1.87218	2.77243e-12	ENSCAFG00000010172, ENSCAFG00000013121, ENSCAFG00000010511, ENSCAFG00000017287, ENSCAFG00000011525, ENSCAFG00000019685, ENSCAFG00000031353, ENSCAFG00000019348, ENSCAFG00000009617, ENSCAFG00000030105, ENSCAFG00000008584, ENSCAFG00000001611, ENSCAFG00000023201, ENSCAFG00000009612, ENSCAFG00000016883, ENSCAFG00000031280, ENSCAFG00000012066, ENSCAFG00000010686, ENSCAFG00000011698, ENSCAFG00000010167,…	2.39469e-09	immune response
GOTERM_BP_DIRECT	GO:0007155~cell adhesion	45	2.9051	5.5349e-12	ENSCAFG00000015169, ENSCAFG00000017866, ENSCAFG00000012298, ENSCAFG00000019848, ENSCAFG00000006073, ENSCAFG00000007580, ENSCAFG00000014616, ENSCAFG00000013844, ENSCAFG00000011722, ENSCAFG00000015228, ENSCAFG00000012477, ENSCAFG00000001133, ENSCAFG00000009519, ENSCAFG00000029442, ENSCAFG00000018020, ENSCAFG00000007673, ENSCAFG00000002525, ENSCAFG00000004043, ENSCAFG00000001498, ENSCAFG00000003850,…	3.82462e-09	cell adhesion
GOTERM_BP_DIRECT	GO:0070374~positive regulation of ERK1 and ERK2 cascade	41	2.64687	7.20095e-12	ENSCAFG00000023928, ENSCAFG00000018219, ENSCAFG00000012374, ENSCAFG00000010274, ENSCAFG00000009680, ENSCAFG00000003518, ENSCAFG00000032342, ENSCAFG00000018214, ENSCAFG00000010936, ENSCAFG00000004369, ENSCAFG00000003776, ENSCAFG00000005415, ENSCAFG00000029442, ENSCAFG00000015949, ENSCAFG00000018164, ENSCAFG00000001713, ENSCAFG00000001954, ENSCAFG00000006421, ENSCAFG00000001356, ENSCAFG00000006401,…	4.14655e-09	immune response
GOTERM_BP_DIRECT	GO:0001525~angiogenesis	36	2.32408	2.43248e-10	ENSCAFG00000008391, ENSCAFG00000011580, ENSCAFG00000030180, ENSCAFG00000011022, ENSCAFG00000012374, ENSCAFG00000001938, ENSCAFG00000016530, ENSCAFG00000013440, ENSCAFG00000014737, ENSCAFG00000017144, ENSCAFG00000017365, ENSCAFG00000013005, ENSCAFG00000017146, ENSCAFG00000012013, ENSCAFG00000011069, ENSCAFG00000011740, ENSCAFG00000004687, ENSCAFG00000029442, ENSCAFG00000029265, ENSCAFG00000025327,…	1.2006e-07	angiogenesis
GOTERM_BP_DIRECT	GO:0016525~negative regulation of angiogenesis	19	1.2266	7.0921e-09	ENSCAFG00000018349, ENSCAFG00000018218, ENSCAFG00000017855, ENSCAFG00000016925, ENSCAFG00000017144, ENSCAFG00000016857, ENSCAFG00000031104, ENSCAFG00000000140, ENSCAFG00000024189, ENSCAFG00000001713, ENSCAFG00000008597, ENSCAFG00000007673, ENSCAFG00000006142, ENSCAFG00000023602, ENSCAFG00000000874, ENSCAFG00000008975, ENSCAFG00000005288, ENSCAFG00000006069, ENSCAFG00000006861	3.0629e-06	angiogenesis
GOTERM_BP_DIRECT	GO:0030199~collagen fibril organization	16	1.03292	4.5264e-08	ENSCAFG00000017018, ENSCAFG00000019848, ENSCAFG00000009187, ENSCAFG00000014812, ENSCAFG00000019985, ENSCAFG00000014117, ENSCAFG00000015259, ENSCAFG00000014837, ENSCAFG00000014083, ENSCAFG00000005386, ENSCAFG00000008353, ENSCAFG00000008210, ENSCAFG00000009459, ENSCAFG00000000334, ENSCAFG00000006138, ENSCAFG00000002069	1.73764e-05	collagen fibril organization
GOTERM_BP_DIRECT	GO:0007229~integrin-mediated signaling pathway	23	1.48483	6.52324e-08	ENSCAFG00000013320, ENSCAFG00000016883, ENSCAFG00000016881, ENSCAFG00000006491, ENSCAFG00000016231, ENSCAFG00000014175, ENSCAFG00000002519, ENSCAFG00000011039, ENSCAFG00000011346, ENSCAFG00000012878, ENSCAFG00000014812, ENSCAFG00000017333, ENSCAFG00000016603, ENSCAFG00000012477, ENSCAFG00000004656, ENSCAFG00000018590, ENSCAFG00000029442, ENSCAFG00000014609, ENSCAFG00000002171, ENSCAFG00000017482,…	2.25378e-05	immune response
GOTERM_BP_DIRECT	GO:0035987~endodermal cell differentiation	14	0.903809	1.79588e-07	ENSCAFG00000011197, ENSCAFG00000006491, ENSCAFG00000014175, ENSCAFG00000011039, ENSCAFG00000031675, ENSCAFG00000019985, ENSCAFG00000014345, ENSCAFG00000012477, ENSCAFG00000011911, ENSCAFG00000009905, ENSCAFG00000002702, ENSCAFG00000009421, ENSCAFG00000003550, ENSCAFG00000006069	5.6407e-05	angiogenesis
GOTERM_BP_DIRECT	GO:0071222~cellular response to lipopolysaccharide	21	1.35571	8.07389e-07	ENSCAFG00000016422, ENSCAFG00000013783, ENSCAFG00000030180, ENSCAFG00000005041, ENSCAFG00000004160, ENSCAFG00000010686, ENSCAFG00000017287, ENSCAFG00000010997, ENSCAFG00000018642, ENSCAFG00000013633, ENSCAFG00000011443, ENSCAFG00000011751, ENSCAFG00000030466, ENSCAFG00000008824, ENSCAFG00000019919, ENSCAFG00000007594, ENSCAFG00000008584, ENSCAFG00000004496, ENSCAFG00000008159, ENSCAFG00000008302,…	0.000232461	immune response
GOTERM_BP_DIRECT	GO:0050853~B cell receptor signaling pathway	13	0.839251	9.24614e-07	ENSCAFG00000019989, ENSCAFG00000015298, ENSCAFG00000014463, ENSCAFG00000012876, ENSCAFG00000012677, ENSCAFG00000011828, ENSCAFG00000010625, ENSCAFG00000011625, ENSCAFG00000002171, ENSCAFG00000000975, ENSCAFG00000004980, ENSCAFG00000008302, ENSCAFG00000005873	0.000245734	immune response
GOTERM_BP_DIRECT	GO:0045087~innate immune response	32	2.06585	2.55136e-06	ENSCAFG00000010172, ENSCAFG00000012298, ENSCAFG00000017669, ENSCAFG00000008351, ENSCAFG00000003518, ENSCAFG00000012878, ENSCAFG00000031353, ENSCAFG00000013940, ENSCAFG00000017565, ENSCAFG00000008902, ENSCAFG00000010438, ENSCAFG00000009818, ENSCAFG00000023201, ENSCAFG00000017557, ENSCAFG00000015493, ENSCAFG00000013933, ENSCAFG00000011698, ENSCAFG00000013633, ENSCAFG00000010167, ENSCAFG00000015159,…	0.000629638	immune response
GOTERM_BP_DIRECT	GO:0050731~positive regulation of peptidyl-tyrosine phosphorylation	17	1.09748	2.93451e-06	ENSCAFG00000001938, ENSCAFG00000006491, ENSCAFG00000014923, ENSCAFG00000032695, ENSCAFG00000018101, ENSCAFG00000010997, ENSCAFG00000019422, ENSCAFG00000028754, ENSCAFG00000000693, ENSCAFG00000003776, ENSCAFG00000008977, ENSCAFG00000012802, ENSCAFG00000002171, ENSCAFG00000000865, ENSCAFG00000008975, ENSCAFG00000001586, ENSCAFG00000006401	0.000675916	immune response
GOTERM_BP_DIRECT	GO:0010811~positive regulation of cell-substrate adhesion	13	0.839251	4.86211e-06	ENSCAFG00000011196, ENSCAFG00000000868, ENSCAFG00000031675, ENSCAFG00000014413, ENSCAFG00000010530, ENSCAFG00000018666, ENSCAFG00000010936, ENSCAFG00000009506, ENSCAFG00000004406, ENSCAFG00000015949, ENSCAFG00000005925, ENSCAFG00000004662, ENSCAFG00000002301	0.00104991	cell adhesion
GOTERM_BP_DIRECT	GO:0030336~negative regulation of cell migration	20	1.29116	8.6091e-06	ENSCAFG00000019824, ENSCAFG00000020106, ENSCAFG00000019408, ENSCAFG00000014661, ENSCAFG00000011524, ENSCAFG00000031353, ENSCAFG00000012862, ENSCAFG00000005535, ENSCAFG00000019183, ENSCAFG00000005737, ENSCAFG00000004978, ENSCAFG00000007903, ENSCAFG00000029265, ENSCAFG00000006607, ENSCAFG00000003528, ENSCAFG00000007673, ENSCAFG00000008353, ENSCAFG00000001974, ENSCAFG00000005288, ENSCAFG00000003850	0.00174967	immune response
GOTERM_BP_DIRECT	GO:0010759~positive regulation of macrophage chemotaxis	7	0.451904	9.37278e-06	ENSCAFG00000011383, ENSCAFG00000004555, ENSCAFG00000018349, ENSCAFG00000018171, ENSCAFG00000004175, ENSCAFG00000019798, ENSCAFG00000025436	0.00179905	immune response
GOTERM_BP_DIRECT	GO:0030198~extracellular matrix organization	20	1.29116	1.12656e-05	ENSCAFG00000006073, ENSCAFG00000000804, ENSCAFG00000000868, ENSCAFG00000001091, ENSCAFG00000014413, ENSCAFG00000019258, ENSCAFG00000010530, ENSCAFG00000019943, ENSCAFG00000018666, ENSCAFG00000002057, ENSCAFG00000028621, ENSCAFG00000010936, ENSCAFG00000004656, ENSCAFG00000009506, ENSCAFG00000003228, ENSCAFG00000009905, ENSCAFG00000005925, ENSCAFG00000023757, ENSCAFG00000004662, ENSCAFG00000002301	0.00204855	collagen fibril organization
GOTERM_BP_DIRECT	GO:0045071~negative regulation of viral genome replication	11	0.710136	1.26471e-05	ENSCAFG00000009617, ENSCAFG00000010172, ENSCAFG00000013121, ENSCAFG00000018171, ENSCAFG00000023556, ENSCAFG00000010511, ENSCAFG00000011525, ENSCAFG00000031353, ENSCAFG00000028626, ENSCAFG00000019348, ENSCAFG00000013763	0.00208945	negative regulation of viral genome replication
GOTERM_BP_DIRECT	GO:0007166~cell surface receptor signaling pathway	31	2.00129	1.27e-05	ENSCAFG00000016531, ENSCAFG00000014051, ENSCAFG00000014737, ENSCAFG00000012878, ENSCAFG00000031257, ENSCAFG00000013600, ENSCAFG00000014675, ENSCAFG00000002364, ENSCAFG00000002120, ENSCAFG00000004889, ENSCAFG00000008706, ENSCAFG00000009839, ENSCAFG00000031719, ENSCAFG00000020330, ENSCAFG00000006188, ENSCAFG00000003111, ENSCAFG00000009416, ENSCAFG00000009732, ENSCAFG00000006401, ENSCAFG00000012780,…	0.00208945	immune response
GOTERM_BP_DIRECT	GO:0030593~neutrophil chemotaxis	17	1.09748	1.57859e-05	ENSCAFG00000018349, ENSCAFG00000017557, ENSCAFG00000023928, ENSCAFG00000011039, ENSCAFG00000012878, ENSCAFG00000018167, ENSCAFG00000010948, ENSCAFG00000018171, ENSCAFG00000001591, ENSCAFG00000018590, ENSCAFG00000012813, ENSCAFG00000031869, ENSCAFG00000002171, ENSCAFG00000018164, ENSCAFG00000001954, ENSCAFG00000004175, ENSCAFG00000003376	0.0024791	immune response
GOTERM_BP_DIRECT	GO:0030335~positive regulation of cell migration	29	1.87218	1.81468e-05	ENSCAFG00000012032, ENSCAFG00000009481, ENSCAFG00000018219, ENSCAFG00000012473, ENSCAFG00000009680, ENSCAFG00000012119, ENSCAFG00000032342, ENSCAFG00000016857, ENSCAFG00000006701, ENSCAFG00000006128, ENSCAFG00000002163, ENSCAFG00000013925, ENSCAFG00000006224, ENSCAFG00000001356, ENSCAFG00000017018, ENSCAFG00000011197, ENSCAFG00000011252, ENSCAFG00000007076, ENSCAFG00000011193, ENSCAFG00000017110,…	0.00272597	immune response
GOTERM_BP_DIRECT	GO:0032720~negative regulation of tumor necrosis factor production	12	0.774693	2.13943e-05	ENSCAFG00000019271, ENSCAFG00000005800, ENSCAFG00000008901, ENSCAFG00000017319, ENSCAFG00000005041, ENSCAFG00000004173, ENSCAFG00000003518, ENSCAFG00000015934, ENSCAFG00000011722, ENSCAFG00000002753, ENSCAFG00000006421, ENSCAFG00000011443	0.00307989	angiogenesis
GOTERM_BP_DIRECT	GO:0045766~positive regulation of angiogenesis	22	1.42027	3.07088e-05	ENSCAFG00000018625, ENSCAFG00000020106, ENSCAFG00000009181, ENSCAFG00000010274, ENSCAFG00000001938, ENSCAFG00000011722, ENSCAFG00000013544, ENSCAFG00000018598, ENSCAFG00000017146, ENSCAFG00000031965, ENSCAFG00000006701, ENSCAFG00000002079, ENSCAFG00000004687, ENSCAFG00000017382, ENSCAFG00000001713, ENSCAFG00000008353, ENSCAFG00000008210, ENSCAFG00000004175, ENSCAFG00000006861, ENSCAFG00000025436,…	0.00424396	#NV (manually categorized to "angiogenesis")
GOTERM_BP_DIRECT	GO:0071346~cellular response to interferon-gamma	14	0.903809	3.4393e-05	ENSCAFG00000018349, ENSCAFG00000023928, ENSCAFG00000000814, ENSCAFG00000017287, ENSCAFG00000018167, ENSCAFG00000032693, ENSCAFG00000018642, ENSCAFG00000015028, ENSCAFG00000018171, ENSCAFG00000031869, ENSCAFG00000018164, ENSCAFG00000001316, ENSCAFG00000001954, ENSCAFG00000004496	0.0045703	immune response
GOTERM_BP_DIRECT	GO:0070098~chemokine-mediated signaling pathway	14	0.903809	4.86072e-05	ENSCAFG00000018349, ENSCAFG00000013783, ENSCAFG00000023928, ENSCAFG00000018167, ENSCAFG00000012206, ENSCAFG00000017146, ENSCAFG00000014612, ENSCAFG00000018171, ENSCAFG00000025365, ENSCAFG00000005109, ENSCAFG00000031869, ENSCAFG00000018164, ENSCAFG00000001954, ENSCAFG00000008584	0.00621992	immune response
GOTERM_BP_DIRECT	GO:0007169~transmembrane receptor protein tyrosine kinase signaling pathway	17	1.09748	0.00013681	ENSCAFG00000018635, ENSCAFG00000016961, ENSCAFG00000018219, ENSCAFG00000017669, ENSCAFG00000007076, ENSCAFG00000010049, ENSCAFG00000019798, ENSCAFG00000017565, ENSCAFG00000010024, ENSCAFG00000014005, ENSCAFG00000015159, ENSCAFG00000002163, ENSCAFG00000010625, ENSCAFG00000019187, ENSCAFG00000002171, ENSCAFG00000008430, ENSCAFG00000012070	0.0168813	immune response
GOTERM_BP_DIRECT	GO:0051928~positive regulation of calcium ion transport	8	0.516462	0.000150095	ENSCAFG00000018171, ENSCAFG00000018163, ENSCAFG00000018164, ENSCAFG00000015194, ENSCAFG00000018167, ENSCAFG00000012119, ENSCAFG00000004474, ENSCAFG00000008525	0.0176439	calcium ion transport
GOTERM_BP_DIRECT	GO:0043406~positive regulation of MAP kinase activity	12	0.774693	0.00015831	ENSCAFG00000012472, ENSCAFG00000006701, ENSCAFG00000004369, ENSCAFG00000001938, ENSCAFG00000003977, ENSCAFG00000017382, ENSCAFG00000011193, ENSCAFG00000016064, ENSCAFG00000010964, ENSCAFG00000032342, ENSCAFG00000017387, ENSCAFG00000001356	0.0176439	immune response
GOTERM_BP_DIRECT	GO:0006816~calcium ion transport	12	0.774693	0.00015831	ENSCAFG00000017943, ENSCAFG00000023928, ENSCAFG00000018171, ENSCAFG00000017282, ENSCAFG00000018163, ENSCAFG00000019596, ENSCAFG00000009103, ENSCAFG00000017120, ENSCAFG00000014737, ENSCAFG00000017110, ENSCAFG00000018167, ENSCAFG00000014229	0.0176439	calcium ion transport
GOTERM_BP_DIRECT	GO:0002092~positive regulation of receptor internalization	9	0.58102	0.000166713	ENSCAFG00000015169, ENSCAFG00000019989, ENSCAFG00000000693, ENSCAFG00000005415, ENSCAFG00000001938, ENSCAFG00000003646, ENSCAFG00000002171, ENSCAFG00000008210, ENSCAFG00000004366	0.0179998	immune response
GOTERM_BP_DIRECT	GO:0014068~positive regulation of phosphatidylinositol 3-kinase signaling	15	0.968367	0.00020961	ENSCAFG00000014463, ENSCAFG00000008880, ENSCAFG00000011193, ENSCAFG00000032342, ENSCAFG00000006701, ENSCAFG00000002079, ENSCAFG00000000693, ENSCAFG00000018171, ENSCAFG00000011559, ENSCAFG00000001713, ENSCAFG00000006142, ENSCAFG00000012070, ENSCAFG00000015180, ENSCAFG00000001356, ENSCAFG00000025345	0.0213628	immune response
GOTERM_BP_DIRECT	GO:0090090~negative regulation of canonical Wnt signaling pathway	20	1.29116	0.000210228	ENSCAFG00000001906, ENSCAFG00000012331, ENSCAFG00000015431, ENSCAFG00000011087, ENSCAFG00000014661, ENSCAFG00000011252, ENSCAFG00000011236, ENSCAFG00000012789, ENSCAFG00000016820, ENSCAFG00000008977, ENSCAFG00000003105, ENSCAFG00000003535, ENSCAFG00000007845, ENSCAFG00000002163, ENSCAFG00000003646, ENSCAFG00000009841, ENSCAFG00000025327, ENSCAFG00000008353, ENSCAFG00000008210, ENSCAFG00000009259	0.0213628	immune response
GOTERM_BP_DIRECT	GO:0007157~heterophilic cell-cell adhesion via plasma membrane cell adhesion molecules	12	0.774693	0.000221891	ENSCAFG00000015169, ENSCAFG00000010817, ENSCAFG00000006491, ENSCAFG00000012813, ENSCAFG00000011731, ENSCAFG00000030919, ENSCAFG00000008123, ENSCAFG00000010469, ENSCAFG00000015180, ENSCAFG00000016603, ENSCAFG00000017137, ENSCAFG00000020004	0.0219038	cell adhesion
GOTERM_BP_DIRECT	GO:0007160~cell-matrix adhesion	16	1.03292	0.000243778	ENSCAFG00000011196, ENSCAFG00000017958, ENSCAFG00000002519, ENSCAFG00000011039, ENSCAFG00000011346, ENSCAFG00000014812, ENSCAFG00000011722, ENSCAFG00000016603, ENSCAFG00000013983, ENSCAFG00000012477, ENSCAFG00000010936, ENSCAFG00000004656, ENSCAFG00000029442, ENSCAFG00000017482, ENSCAFG00000009810, ENSCAFG00000020004	0.0233959	cell adhesion
GOTERM_BP_DIRECT	GO:0048566~embryonic digestive tract development	8	0.516462	0.000272537	ENSCAFG00000004555, ENSCAFG00000017877, ENSCAFG00000016466, ENSCAFG00000004821, ENSCAFG00000001690, ENSCAFG00000005727, ENSCAFG00000006479, ENSCAFG00000009755	0.0253764	angiogenesis
GOTERM_BP_DIRECT	GO:0008360~regulation of cell shape	24	1.54939	0.000283334	ENSCAFG00000018349, ENSCAFG00000012298, ENSCAFG00000018219, ENSCAFG00000001938, ENSCAFG00000016363, ENSCAFG00000013271, ENSCAFG00000030262, ENSCAFG00000017110, ENSCAFG00000018167, ENSCAFG00000018575, ENSCAFG00000016857, ENSCAFG00000012762, ENSCAFG00000019698, ENSCAFG00000014345, ENSCAFG00000015764, ENSCAFG00000002079, ENSCAFG00000002065, ENSCAFG00000013819, ENSCAFG00000029267, ENSCAFG00000020053,…	0.0253764	angiogenesis
GOTERM_BP_DIRECT	GO:0001558~regulation of cell growth	11	0.710136	0.000286448	ENSCAFG00000019956, ENSCAFG00000001133, ENSCAFG00000009519, ENSCAFG00000002330, ENSCAFG00000014474, ENSCAFG00000029442, ENSCAFG00000012294, ENSCAFG00000014490, ENSCAFG00000018575, ENSCAFG00000016071, ENSCAFG00000031666	0.0253764	collagen fibril organization
GOTERM_BP_DIRECT	GO:0071230~cellular response to amino acid stimulus	13	0.839251	0.000305219	ENSCAFG00000017018, ENSCAFG00000006062, ENSCAFG00000018916, ENSCAFG00000032342, ENSCAFG00000010930, ENSCAFG00000014812, ENSCAFG00000002057, ENSCAFG00000011911, ENSCAFG00000014837, ENSCAFG00000001380, ENSCAFG00000009421, ENSCAFG00000004023, ENSCAFG00000002069	0.0257677	immune response
GOTERM_BP_DIRECT	GO:0032755~positive regulation of interleukin-6 production	12	0.774693	0.000305782	ENSCAFG00000030105, ENSCAFG00000008351, ENSCAFG00000009818, ENSCAFG00000017184, ENSCAFG00000003518, ENSCAFG00000011698, ENSCAFG00000012878, ENSCAFG00000019685, ENSCAFG00000010198, ENSCAFG00000023201, ENSCAFG00000008401, ENSCAFG00000006401	0.0257677	angiogenesis
GOTERM_BP_DIRECT	GO:0042157~lipoprotein metabolic process	7	0.451904	0.000422853	ENSCAFG00000013320, ENSCAFG00000015323, ENSCAFG00000013241, ENSCAFG00000004615, ENSCAFG00000001704, ENSCAFG00000023063, ENSCAFG00000001689	0.0347847	lipoprotein metabolism
GOTERM_BP_DIRECT	GO:0001755~neural crest cell migration	14	0.903809	0.000483797	ENSCAFG00000012032, ENSCAFG00000009481, ENSCAFG00000011252, ENSCAFG00000012473, ENSCAFG00000007076, ENSCAFG00000010964, ENSCAFG00000016857, ENSCAFG00000010102, ENSCAFG00000006128, ENSCAFG00000013925, ENSCAFG00000000192, ENSCAFG00000005187, ENSCAFG00000005497, ENSCAFG00000001531	0.0388726	immune response
GOTERM_BP_DIRECT	GO:0001568~blood vessel development	11	0.710136	0.00055719	ENSCAFG00000017018, ENSCAFG00000028754, ENSCAFG00000016466, ENSCAFG00000019848, ENSCAFG00000003605, ENSCAFG00000004043, ENSCAFG00000003276, ENSCAFG00000005288, ENSCAFG00000008302, ENSCAFG00000009216, ENSCAFG00000002069	0.0437521	#NV (manually categorized to "angiogenesis")
GOTERM_BP_DIRECT	GO:0050868~negative regulation of T cell activation	6	0.387347	0.000586861	ENSCAFG00000010817, ENSCAFG00000024695, ENSCAFG00000008430, ENSCAFG00000031149, ENSCAFG00000030984, ENSCAFG00000014675	0.0440784	cell adhesion
GOTERM_BP_DIRECT	GO:0019886~antigen processing and presentation of exogenous peptide antigen via MHC class II	6	0.387347	0.000586861	ENSCAFG00000000814, ENSCAFG00000000812, ENSCAFG00000012878, ENSCAFG00000000896, ENSCAFG00000018101, ENSCAFG00000011443	0.0440784	immune response
Functional analysis of DEGs in the comparison PAC metastasis cell lines - PAC metastasis tissues
Category	Term	Count	%	PValue	Genes	FDR	REVIGO category
GOTERM_BP_DIRECT	GO:0006955~immune response	89	2.52339	4.26584e-17	ENSCAFG00000030180, ENSCAFG00000000806, ENSCAFG00000008692, ENSCAFG00000000803, ENSCAFG00000000848, ENSCAFG00000015383, ENSCAFG00000012876, ENSCAFG00000018331, ENSCAFG00000019422, ENSCAFG00000030300, ENSCAFG00000012872, ENSCAFG00000013168, ENSCAFG00000015149, ENSCAFG00000008804, ENSCAFG00000031637, ENSCAFG00000012439, ENSCAFG00000005419, ENSCAFG00000016718, ENSCAFG00000008004, ENSCAFG00000005210,…	2.34877e-13	immune response
GOTERM_BP_DIRECT	GO:0006954~inflammatory response	81	2.29657	1.60935e-11	ENSCAFG00000023928, ENSCAFG00000019309, ENSCAFG00000030180, ENSCAFG00000008692, ENSCAFG00000014692, ENSCAFG00000018619, ENSCAFG00000003518, ENSCAFG00000019422, ENSCAFG00000032287, ENSCAFG00000030300, ENSCAFG00000013762, ENSCAFG00000015149, ENSCAFG00000024010, ENSCAFG00000002065, ENSCAFG00000001778, ENSCAFG00000005210, ENSCAFG00000007594, ENSCAFG00000023201, ENSCAFG00000008401, ENSCAFG00000009732,…	4.43053e-08	immune response
GOTERM_BP_DIRECT	GO:0006935~chemotaxis	29	0.822229	6.68845e-11	ENSCAFG00000013782, ENSCAFG00000011383, ENSCAFG00000013783, ENSCAFG00000018218, ENSCAFG00000012298, ENSCAFG00000006392, ENSCAFG00000024958, ENSCAFG00000010077, ENSCAFG00000013786, ENSCAFG00000017146, ENSCAFG00000018214, ENSCAFG00000014612, ENSCAFG00000030966, ENSCAFG00000007431, ENSCAFG00000000865, ENSCAFG00000023602, ENSCAFG00000008584, ENSCAFG00000016982, ENSCAFG00000001508, ENSCAFG00000018167,…	1.22755e-07	immune response
GOTERM_BP_DIRECT	GO:0007155~cell adhesion	66	1.87128	1.96716e-09	ENSCAFG00000006073, ENSCAFG00000014054, ENSCAFG00000014616, ENSCAFG00000015228, ENSCAFG00000011542, ENSCAFG00000001133, ENSCAFG00000018020, ENSCAFG00000006022, ENSCAFG00000007431, ENSCAFG00000007673, ENSCAFG00000007475, ENSCAFG00000004043, ENSCAFG00000001498, ENSCAFG00000016883, ENSCAFG00000014660, ENSCAFG00000016881, ENSCAFG00000012722, ENSCAFG00000001091, ENSCAFG00000012206, ENSCAFG00000016603,…	2.70779e-06	cell adhesion
GOTERM_BP_DIRECT	GO:0051607~defense response to virus	36	1.0207	3.33504e-08	ENSCAFG00000010172, ENSCAFG00000013121, ENSCAFG00000009281, ENSCAFG00000010511, ENSCAFG00000019685, ENSCAFG00000031353, ENSCAFG00000019348, ENSCAFG00000009617, ENSCAFG00000030105, ENSCAFG00000010657, ENSCAFG00000003293, ENSCAFG00000009994, ENSCAFG00000008584, ENSCAFG00000001611, ENSCAFG00000023201, ENSCAFG00000009612, ENSCAFG00000016883, ENSCAFG00000031280, ENSCAFG00000012066, ENSCAFG00000010686,…	3.67254e-05	immune response
GOTERM_BP_DIRECT	GO:0007229~integrin-mediated signaling pathway	32	0.907287	2.71705e-06	ENSCAFG00000013320, ENSCAFG00000006491, ENSCAFG00000014175, ENSCAFG00000007065, ENSCAFG00000012878, ENSCAFG00000014812, ENSCAFG00000019720, ENSCAFG00000004820, ENSCAFG00000029442, ENSCAFG00000000060, ENSCAFG00000016883, ENSCAFG00000018527, ENSCAFG00000016881, ENSCAFG00000002519, ENSCAFG00000017916, ENSCAFG00000013735, ENSCAFG00000011039, ENSCAFG00000017333, ENSCAFG00000016603, ENSCAFG00000014843,…	0.00249335	immune response
GOTERM_BP_DIRECT	GO:0070374~positive regulation of ERK1 and ERK2 cascade	51	1.44599	8.53242e-06	ENSCAFG00000023928, ENSCAFG00000018219, ENSCAFG00000003518, ENSCAFG00000032287, ENSCAFG00000018214, ENSCAFG00000018897, ENSCAFG00000010936, ENSCAFG00000003996, ENSCAFG00000005415, ENSCAFG00000015949, ENSCAFG00000003074, ENSCAFG00000009255, ENSCAFG00000006421, ENSCAFG00000018349, ENSCAFG00000003904, ENSCAFG00000018101, ENSCAFG00000012206, ENSCAFG00000015599, ENSCAFG00000008719, ENSCAFG00000029553,…	0.00671136	immune response
GOTERM_BP_DIRECT	GO:0035987~endodermal cell differentiation	17	0.481996	1.3647e-05	ENSCAFG00000011197, ENSCAFG00000006491, ENSCAFG00000014175, ENSCAFG00000012403, ENSCAFG00000011039, ENSCAFG00000018672, ENSCAFG00000031675, ENSCAFG00000014345, ENSCAFG00000018173, ENSCAFG00000011911, ENSCAFG00000009905, ENSCAFG00000000060, ENSCAFG00000011913, ENSCAFG00000002702, ENSCAFG00000009421, ENSCAFG00000006069, ENSCAFG00000023335	0.00939253	endodermal cell differentiation
GOTERM_BP_DIRECT	GO:0001525~angiogenesis	46	1.30422	1.61685e-05	ENSCAFG00000011580, ENSCAFG00000030180, ENSCAFG00000011022, ENSCAFG00000012374, ENSCAFG00000001938, ENSCAFG00000016530, ENSCAFG00000013440, ENSCAFG00000016870, ENSCAFG00000002627, ENSCAFG00000002528, ENSCAFG00000014737, ENSCAFG00000017144, ENSCAFG00000030440, ENSCAFG00000017365, ENSCAFG00000017146, ENSCAFG00000012013, ENSCAFG00000018897, ENSCAFG00000014577, ENSCAFG00000011740, ENSCAFG00000002420,…	0.00989154	endodermal cell differentiation
GOTERM_BP_DIRECT	GO:0045766~positive regulation of angiogenesis	36	1.0207	2.82281e-05	ENSCAFG00000009181, ENSCAFG00000001938, ENSCAFG00000010274, ENSCAFG00000014076, ENSCAFG00000011722, ENSCAFG00000012553, ENSCAFG00000013544, ENSCAFG00000018598, ENSCAFG00000017146, ENSCAFG00000012376, ENSCAFG00000014577, ENSCAFG00000013909, ENSCAFG00000025220, ENSCAFG00000007539, ENSCAFG00000003996, ENSCAFG00000003578, ENSCAFG00000029321, ENSCAFG00000001713, ENSCAFG00000020110, ENSCAFG00000000366,…	0.0155424	endodermal cell differentiation
GOTERM_BP_DIRECT	GO:0071346~cellular response to interferon-gamma	21	0.595407	3.2697e-05	ENSCAFG00000018349, ENSCAFG00000023928, ENSCAFG00000000814, ENSCAFG00000015077, ENSCAFG00000019167, ENSCAFG00000010873, ENSCAFG00000018167, ENSCAFG00000032693, ENSCAFG00000032287, ENSCAFG00000018642, ENSCAFG00000015028, ENSCAFG00000032731, ENSCAFG00000018171, ENSCAFG00000029321, ENSCAFG00000031869, ENSCAFG00000010505, ENSCAFG00000018164, ENSCAFG00000001316, ENSCAFG00000001954, ENSCAFG00000004496,…	0.0163663	immune response
GOTERM_BP_DIRECT	GO:0050853~B cell receptor signaling pathway	16	0.453643	3.79149e-05	ENSCAFG00000019989, ENSCAFG00000015421, ENSCAFG00000015298, ENSCAFG00000014463, ENSCAFG00000012876, ENSCAFG00000012677, ENSCAFG00000017303, ENSCAFG00000011828, ENSCAFG00000010625, ENSCAFG00000011625, ENSCAFG00000002171, ENSCAFG00000000975, ENSCAFG00000004980, ENSCAFG00000007963, ENSCAFG00000008302, ENSCAFG00000005873	0.0173966	immune response
GOTERM_BP_DIRECT	GO:0030335~positive regulation of cell migration	48	1.36093	4.76315e-05	ENSCAFG00000012032, ENSCAFG00000009481, ENSCAFG00000018219, ENSCAFG00000009281, ENSCAFG00000012473, ENSCAFG00000014273, ENSCAFG00000001816, ENSCAFG00000009680, ENSCAFG00000009284, ENSCAFG00000002528, ENSCAFG00000019167, ENSCAFG00000012119, ENSCAFG00000017265, ENSCAFG00000031497, ENSCAFG00000016857, ENSCAFG00000013863, ENSCAFG00000006128, ENSCAFG00000005776, ENSCAFG00000003578, ENSCAFG00000010719,…	0.0201738	immune response
GOTERM_BP_DIRECT	GO:0016525~negative regulation of angiogenesis	21	0.595407	9.54811e-05	ENSCAFG00000018349, ENSCAFG00000018218, ENSCAFG00000017855, ENSCAFG00000018639, ENSCAFG00000017144, ENSCAFG00000016857, ENSCAFG00000010872, ENSCAFG00000031104, ENSCAFG00000000140, ENSCAFG00000024189, ENSCAFG00000001713, ENSCAFG00000008597, ENSCAFG00000007673, ENSCAFG00000006142, ENSCAFG00000023602, ENSCAFG00000000874, ENSCAFG00000008975, ENSCAFG00000005288, ENSCAFG00000006069, ENSCAFG00000006861,…	0.0375513	#NV (manually categorized to "endodermal cell differentiation")
Functional analysis of DEGs in the comparison TCC cell lines - TCC tissues
Category	Term	Count	%	PValue	Genes	FDR	REVIGO category
GOTERM_BP_DIRECT	GO:0007155~cell adhesion	21	5.09709	2.34089e-09	ENSCAFG00000016883, ENSCAFG00000006073, ENSCAFG00000008582, ENSCAFG00000007580, ENSCAFG00000012206, ENSCAFG00000011722, ENSCAFG00000015228, ENSCAFG00000014345, ENSCAFG00000012477, ENSCAFG00000001133, ENSCAFG00000002330, ENSCAFG00000004656, ENSCAFG00000003426, ENSCAFG00000018020, ENSCAFG00000017482, ENSCAFG00000001403, ENSCAFG00000000874, ENSCAFG00000002525, ENSCAFG00000004043, ENSCAFG00000015180,…	3.46919e-06	cell adhesion
GOTERM_BP_DIRECT	GO:0006955~immune response	21	5.09709	4.0191e-08	ENSCAFG00000019329, ENSCAFG00000016961, ENSCAFG00000016422, ENSCAFG00000012086, ENSCAFG00000000806, ENSCAFG00000000803, ENSCAFG00000000848, ENSCAFG00000032222, ENSCAFG00000010511, ENSCAFG00000032102, ENSCAFG00000030966, ENSCAFG00000031637, ENSCAFG00000008901, ENSCAFG00000023556, ENSCAFG00000024205, ENSCAFG00000000865, ENSCAFG00000019919, ENSCAFG00000008584, ENSCAFG00000000500, ENSCAFG00000000487,…	2.97815e-05	immune response
GOTERM_BP_DIRECT	GO:0007229~integrin-mediated signaling pathway	13	3.15534	1.02765e-07	ENSCAFG00000016883, ENSCAFG00000014175, ENSCAFG00000009144, ENSCAFG00000011039, ENSCAFG00000012878, ENSCAFG00000012477, ENSCAFG00000004656, ENSCAFG00000014609, ENSCAFG00000002171, ENSCAFG00000017482, ENSCAFG00000003260, ENSCAFG00000006697, ENSCAFG00000009877	5.07659e-05	immune response
GOTERM_BP_DIRECT	GO:0035987~endodermal cell differentiation	9	2.18447	2.37556e-07	ENSCAFG00000011911, ENSCAFG00000014175, ENSCAFG00000011039, ENSCAFG00000012403, ENSCAFG00000009421, ENSCAFG00000031675, ENSCAFG00000006069, ENSCAFG00000014345, ENSCAFG00000012477	8.80145e-05	endodermal cell differentiation
GOTERM_BP_DIRECT	GO:0051607~defense response to virus	12	2.91262	1.26335e-06	ENSCAFG00000009617, ENSCAFG00000030105, ENSCAFG00000016883, ENSCAFG00000023556, ENSCAFG00000003293, ENSCAFG00000010511, ENSCAFG00000011698, ENSCAFG00000008584, ENSCAFG00000009003, ENSCAFG00000031353, ENSCAFG00000019348, ENSCAFG00000011751	0.000374458	immune response
GOTERM_BP_DIRECT	GO:0070374~positive regulation of ERK1 and ERK2 cascade	15	3.64078	7.56998e-06	ENSCAFG00000018349, ENSCAFG00000014993, ENSCAFG00000018219, ENSCAFG00000003904, ENSCAFG00000032342, ENSCAFG00000012206, ENSCAFG00000018214, ENSCAFG00000002079, ENSCAFG00000018171, ENSCAFG00000029553, ENSCAFG00000031869, ENSCAFG00000001713, ENSCAFG00000024205, ENSCAFG00000004175, ENSCAFG00000006421	0.00186978	immune response
GOTERM_BP_DIRECT	GO:0006935~chemotaxis	9	2.18447	8.94924e-06	ENSCAFG00000018218, ENSCAFG00000030966, ENSCAFG00000016982, ENSCAFG00000000865, ENSCAFG00000008584, ENSCAFG00000004175, ENSCAFG00000012206, ENSCAFG00000010077, ENSCAFG00000018214	0.00189468	immune response
GOTERM_BP_DIRECT	GO:0045071~negative regulation of viral genome replication	7	1.69903	1.62442e-05	ENSCAFG00000009617, ENSCAFG00000018171, ENSCAFG00000023556, ENSCAFG00000003293, ENSCAFG00000010511, ENSCAFG00000031353, ENSCAFG00000019348	0.00300924	immune response
GOTERM_BP_DIRECT	GO:0010759~positive regulation of macrophage chemotaxis	5	1.21359	2.33159e-05	ENSCAFG00000004555, ENSCAFG00000018349, ENSCAFG00000018171, ENSCAFG00000004175, ENSCAFG00000025436	0.00383935	immune response
GOTERM_BP_DIRECT	GO:0071346~cellular response to interferon-gamma	8	1.94175	5.64718e-05	ENSCAFG00000018349, ENSCAFG00000024540, ENSCAFG00000018171, ENSCAFG00000000814, ENSCAFG00000031869, ENSCAFG00000024205, ENSCAFG00000032693, ENSCAFG00000004496	0.00761482	immune response
GOTERM_BP_DIRECT	GO:0030593~neutrophil chemotaxis	9	2.18447	5.65202e-05	ENSCAFG00000010948, ENSCAFG00000018349, ENSCAFG00000018171, ENSCAFG00000031869, ENSCAFG00000002171, ENSCAFG00000011039, ENSCAFG00000024205, ENSCAFG00000012878, ENSCAFG00000004175	0.00761482	immune response
GOTERM_BP_DIRECT	GO:0016525~negative regulation of angiogenesis	8	1.94175	8.22301e-05	ENSCAFG00000018349, ENSCAFG00000018218, ENSCAFG00000017855, ENSCAFG00000001713, ENSCAFG00000008597, ENSCAFG00000000874, ENSCAFG00000016857, ENSCAFG00000006069	0.0101554	endodermal cell differentiation
GOTERM_BP_DIRECT	GO:0002474~antigen processing and presentation of peptide antigen via MHC class I	4	0.970874	9.65945e-05	ENSCAFG00000032222, ENSCAFG00000008234, ENSCAFG00000000500, ENSCAFG00000000487	0.0110118	immune response
GOTERM_BP_DIRECT	GO:0007160~cell-matrix adhesion	9	2.18447	0.000119142	ENSCAFG00000011196, ENSCAFG00000023230, ENSCAFG00000004656, ENSCAFG00000017482, ENSCAFG00000011039, ENSCAFG00000011722, ENSCAFG00000009877, ENSCAFG00000020004, ENSCAFG00000012477	0.0126121	cell adhesion
GOTERM_BP_DIRECT	GO:0034446~substrate adhesion-dependent cell spreading	7	1.69903	0.000194436	ENSCAFG00000004656, ENSCAFG00000014609, ENSCAFG00000014175, ENSCAFG00000005041, ENSCAFG00000001713, ENSCAFG00000003276, ENSCAFG00000014345	0.0192102	cell adhesion
GOTERM_BP_DIRECT	GO:0006954~inflammatory response	15	3.64078	0.000358272	ENSCAFG00000018349, ENSCAFG00000019329, ENSCAFG00000016422, ENSCAFG00000005041, ENSCAFG00000011698, ENSCAFG00000004555, ENSCAFG00000018171, ENSCAFG00000031869, ENSCAFG00000002171, ENSCAFG00000024205, ENSCAFG00000008584, ENSCAFG00000004175, ENSCAFG00000015180, ENSCAFG00000009877, ENSCAFG00000025436	0.033185	immune response
GOTERM_BP_DIRECT	GO:0030335~positive regulation of cell migration	12	2.91262	0.000491002	ENSCAFG00000017018, ENSCAFG00000012032, ENSCAFG00000018219, ENSCAFG00000011252, ENSCAFG00000014609, ENSCAFG00000013925, ENSCAFG00000010521, ENSCAFG00000001403, ENSCAFG00000032342, ENSCAFG00000016857, ENSCAFG00000013863, ENSCAFG00000003102	0.0428038	#NV (manually categorized to "immune response")
