# Supplementary material for: RNA-seq of nine canine prostate cancer cell lines reveals diverse therapeutic target signatures
Source: Cancer Cell Int. 2022 Feb 2;22:54. doi: 10.1186/s12935-021-02422-9 (PMC8812184; doi:10.1186/s12935-021-02422-9)
Supplement: Supplementary file 2 — Additional file 2. The ProGENI top 300 genes associated with doxorubicin and carboplatin resistance quantified by metabolic activity and cell count in the characterized cell lines. [file 12935_2021_2422_MOESM2_ESM.xlsx]

## Sheet: S2
The ProGENI top 300 genes associated with doxorubicin and carboplatin resistance quantified by metabolic activity and cell count in the characterized cell lines
	Doxorubicin metabolic activity				Doxorubicin cell count				Carboplatin metabolic activity				Carboplatin cell count
Rank by ProGENI	Ensembl protein ID	Ensembl gene ID	gene symbol	human ortholog	Ensembl protein ID	Ensembl gene ID	gene symbol	human ortholog	Ensembl protein ID	Ensembl gene ID	gene symbol	human ortholog	Ensembl protein ID	Ensembl gene ID	gene symbol	human ortholog
1	ENSCAFP00000004797	ENSCAFG00000003222	SF3A3	ENSG00000183431	ENSCAFP00000029400	ENSCAFG00000002069	COL1A2	ENSG00000164692	ENSCAFP00000017862	ENSCAFG00000012124	TAF5L	ENSG00000135801	ENSCAFP00000028175	ENSCAFG00000019098	FSD1	ENSG00000105255
2	ENSCAFP00000002486	ENSCAFG00000029839	ENSCAFG00000029839		ENSCAFP00000012096	ENSCAFG00000008234	DLA-79		ENSCAFP00000006945	ENSCAFG00000004666	PVR	ENSG00000073008	ENSCAFP00000042024	ENSCAFG00000032412	FLI1	ENSG00000151702
3	ENSCAFP00000022960	ENSCAFG00000015619	SIX6	ENSG00000184302	ENSCAFP00000041957	ENSCAFG00000029022	COL6A2	ENSG00000142173	ENSCAFP00000038939	ENSCAFG00000030932	TMEM218	ENSG00000150433	ENSCAFP00000021777	ENSCAFG00000014766	LOC491550
4	ENSCAFP00000001319	ENSCAFG00000000926	TTLL1	ENSG00000100271	ENSCAFP00000032232	ENSCAFG00000023802	ARMCX1	ENSG00000126947	ENSCAFP00000012741	ENSCAFG00000008677	SSBP2	ENSG00000145687	ENSCAFP00000019709	ENSCAFG00000013369	PRDX4	ENSG00000123131
5	ENSCAFP00000022950	ENSCAFG00000015614	C8H14orf39	ENSG00000179008	ENSCAFP00000002173	ENSCAFG00000001506	CYTH4	ENSG00000100055	ENSCAFP00000040911	ENSCAFG00000030429	PDCD2	ENSG00000071994	ENSCAFP00000001404	ENSCAFG00000000990	TCF7	ENSG00000081059
6	ENSCAFP00000022424	ENSCAFG00000015215	F5	ENSG00000198734	ENSCAFP00000009335	ENSCAFG00000006229	PCDH1	ENSG00000156453	ENSCAFP00000023564	ENSCAFG00000015977	NEDD4	ENSG00000069869	ENSCAFP00000022181	ENSCAFG00000015049	CDA	ENSG00000158825
7	ENSCAFP00000039841	ENSCAFG00000029513	ZNF829		ENSCAFP00000003144	ENSCAFG00000002156	TFAP2B	ENSG00000008196	ENSCAFP00000009775	ENSCAFG00000006531	LMOD3	ENSG00000163380	ENSCAFP00000027895	ENSCAFG00000018912	RMI2	ENSG00000175643
8	ENSCAFP00000035590	ENSCAFG00000014940	SAMD4A	ENSG00000020577	ENSCAFP00000038789	ENSCAFG00000000776	ENSCAFG00000000776		ENSCAFP00000021593	ENSCAFG00000014644	ZBTB40	ENSG00000184677	ENSCAFP00000028819	ENSCAFG00000019489	TP73	ENSG00000078900
9	ENSCAFP00000016358	ENSCAFG00000011101	GPR137B	ENSG00000077585	ENSCAFP00000010060	ENSCAFG00000006729	OGDHL	ENSG00000197444	ENSCAFP00000000244	ENSCAFG00000000163	STAT6	ENSG00000166888	ENSCAFP00000035847	ENSCAFG00000030762	STARD4	ENSG00000164211
10	ENSCAFP00000014844	ENSCAFG00000010100	TEX264	ENSG00000164081	ENSCAFP00000030553	ENSCAFG00000009758	VANGL1	ENSG00000173218	ENSCAFP00000006253	ENSCAFG00000004211	MED17	ENSG00000284057	ENSCAFP00000016896	ENSCAFG00000011487	BCAT1	ENSG00000060982
11	ENSCAFP00000020438	ENSCAFG00000013872	TRAPPC6B	ENSG00000182400	ENSCAFP00000029073	ENSCAFG00000019633	NOTCH1	ENSG00000148400	ENSCAFP00000013482	ENSCAFG00000009150	OGFOD1	ENSG00000087263	ENSCAFP00000039456	ENSCAFG00000032609	RASD2	ENSG00000100302
12	ENSCAFP00000038345	ENSCAFG00000029779	ENSCAFG00000029779		ENSCAFP00000036282	ENSCAFG00000032120	C1QTNF6	ENSG00000133466	ENSCAFP00000023927	ENSCAFG00000016246	ENSCAFG00000016246		ENSCAFP00000000950	ENSCAFG00000000670	RIMS2	ENSG00000176406
13	ENSCAFP00000025022	ENSCAFG00000016996	MTX1	ENSG00000173171	ENSCAFP00000001472	ENSCAFG00000001044	TATDN1	ENSG00000147687	ENSCAFP00000013778	ENSCAFG00000009350	PYROXD2	ENSG00000119943	ENSCAFP00000024561	ENSCAFG00000016704	KIAA1191	ENSG00000122203
14	ENSCAFP00000007651	ENSCAFG00000005126	LCT	ENSG00000115850	ENSCAFP00000022769	ENSCAFG00000015462	USHBP1	ENSG00000130307	ENSCAFP00000006313	ENSCAFG00000004249	ARHGAP21	ENSG00000107863	ENSCAFP00000019084	ENSCAFG00000012954	FANK1	ENSG00000203780
15	ENSCAFP00000018408	ENSCAFG00000012436	CDH4	ENSG00000179242	ENSCAFP00000042139	ENSCAFG00000017258	LOC102152884		ENSCAFP00000022195	ENSCAFG00000015063	MMP3	ENSG00000149968	ENSCAFP00000012721	ENSCAFG00000008669	TMEM144	ENSG00000164124
16	ENSCAFP00000022724	ENSCAFG00000015427	ZNF503	ENSG00000165655	ENSCAFP00000022622	ENSCAFG00000015365	FGF23	ENSG00000118972	ENSCAFP00000033706	ENSCAFG00000012196	ENSCAFG00000012196		ENSCAFP00000023932	ENSCAFG00000016243	TUBA8	ENSG00000183785
17	ENSCAFP00000014617	ENSCAFG00000009920	GMPR	ENSG00000137198	ENSCAFP00000028971	ENSCAFG00000019589	BAIAP3	ENSG00000007516	ENSCAFP00000006769	ENSCAFG00000004534	EXOC3L2	ENSG00000283632	ENSCAFP00000030219	ENSCAFG00000020374	ELMO3	ENSG00000102890
18	ENSCAFP00000001023	ENSCAFG00000000716	TMEM74	ENSG00000164841	ENSCAFP00000038103	ENSCAFG00000008805	ENSCAFG00000008805		ENSCAFP00000014599	ENSCAFG00000009919	NPM3	ENSG00000107833	ENSCAFP00000039292	ENSCAFG00000015394	ENSCAFG00000015394
19	ENSCAFP00000017637	ENSCAFG00000011977	KIF7	ENSG00000166813	ENSCAFP00000015282	ENSCAFG00000010394	PHLDB2	ENSG00000144824	ENSCAFP00000011895	ENSCAFG00000008051	KIAA0825		ENSCAFP00000027371	ENSCAFG00000018540	MYO1F	ENSG00000142347
20	ENSCAFP00000000704	ENSCAFG00000000481	CAPS2	ENSG00000180881	ENSCAFP00000037846	ENSCAFG00000029776	ZNF606	ENSG00000166704	ENSCAFP00000009107	ENSCAFG00000006065	PRNP	ENSG00000171867	ENSCAFP00000007760	ENSCAFG00000005187	EDNRB	ENSG00000136160
21	ENSCAFP00000038892	ENSCAFG00000028605	PNPLA4	ENSG00000006757	ENSCAFP00000035391	ENSCAFG00000025436	C3AR1	ENSG00000171860	ENSCAFP00000016725	ENSCAFG00000011345	ITPR2	ENSG00000123104	ENSCAFP00000041465	ENSCAFG00000028978	IL2RG	ENSG00000285171
22	ENSCAFP00000025945	ENSCAFG00000017594	GDPD1	ENSG00000153982	ENSCAFP00000002067	ENSCAFG00000001436	SOX10	ENSG00000100146	ENSCAFP00000029648	ENSCAFG00000020008	SH3GLB2	ENSG00000148341	ENSCAFP00000022762	ENSCAFG00000015457	TSPAN11
23	ENSCAFP00000012871	ENSCAFG00000008757	DDN	ENSG00000181418	ENSCAFP00000037241	ENSCAFG00000006697	TYROBP	ENSG00000011600	ENSCAFP00000026732	ENSCAFG00000018082	RBM22	ENSG00000086589	ENSCAFP00000042997	ENSCAFG00000031621	ZNF596	ENSG00000172748
24	ENSCAFP00000020158	ENSCAFG00000013690	PAX9	ENSG00000198807	ENSCAFP00000042923	ENSCAFG00000011951	ENSCAFG00000011951		ENSCAFP00000021131	ENSCAFG00000014320	THOC3	ENSG00000051596	ENSCAFP00000007371	ENSCAFG00000025460	TRIM65	ENSG00000141569
25	ENSCAFP00000029714	ENSCAFG00000020054	ODF2	ENSG00000136811	ENSCAFP00000029907	ENSCAFG00000020166	ANGPTL2	ENSG00000136859	ENSCAFP00000012248	ENSCAFG00000008335	ODAPH		ENSCAFP00000038171	ENSCAFG00000030747	RGS19	ENSG00000171700
26	ENSCAFP00000005883	ENSCAFG00000003953	MKRN1		ENSCAFP00000041127	ENSCAFG00000031409	TMEM176A	ENSG00000002933	ENSCAFP00000040505	ENSCAFG00000030417	STX3	ENSG00000166900	ENSCAFP00000023199	ENSCAFG00000015776	CCDC120	ENSG00000147144
27	ENSCAFP00000030904	ENSCAFG00000007705	CCNB1	ENSG00000134057	ENSCAFP00000037944	ENSCAFG00000030893	ZNF502	ENSG00000196653	ENSCAFP00000024130	ENSCAFG00000016388	GRK6	ENSG00000198055	ENSCAFP00000020626	ENSCAFG00000014000	SAC3D1	ENSG00000168061
28	ENSCAFP00000038104	ENSCAFG00000000683	SF3A3		ENSCAFP00000025752	ENSCAFG00000017475	LOC100683724		ENSCAFP00000005025	ENSCAFG00000003381	IAH1	ENSG00000134330	ENSCAFP00000028885	ENSCAFG00000019536	ATP5F1D	ENSG00000099624
29	ENSCAFP00000015324	ENSCAFG00000010412	LOC100855995		ENSCAFP00000010475	ENSCAFG00000007052	MALL	ENSG00000144063	ENSCAFP00000023610	ENSCAFG00000016028	SHROOM4	ENSG00000158352	ENSCAFP00000007767	ENSCAFG00000005185	XRN2	ENSG00000088930
30	ENSCAFP00000024807	ENSCAFG00000016864	ELMSAN1	ENSG00000156030	ENSCAFP00000008787	ENSCAFG00000005873	RFTN1	ENSG00000131378	ENSCAFP00000037182	ENSCAFG00000031711	MRPL16	ENSG00000166902	ENSCAFP00000023333	ENSCAFG00000015861	PRXL2A	ENSG00000122378
31	ENSCAFP00000041877	ENSCAFG00000014143	ENSCAFG00000014143		ENSCAFP00000035037	ENSCAFG00000015593	LOC609523		ENSCAFP00000010281	ENSCAFG00000006910	APIP	ENSG00000149089	ENSCAFP00000021453	ENSCAFG00000014549	KLHL20	ENSG00000076321
32	ENSCAFP00000039125	ENSCAFG00000029990	GLIPR1L2		ENSCAFP00000038109	ENSCAFG00000032117	POLR2K		ENSCAFP00000006768	ENSCAFG00000004528	MAP3K2	ENSG00000169967	ENSCAFP00000027993	ENSCAFG00000018961	PRKAA2	ENSG00000162409
33	ENSCAFP00000008231	ENSCAFG00000005504	HNRNPC		ENSCAFP00000020549	ENSCAFG00000013925	SEMA6D	ENSG00000137872	ENSCAFP00000028849	ENSCAFG00000019511	LOC607002		ENSCAFP00000009210	ENSCAFG00000006134	KERA	ENSG00000139330
34	ENSCAFP00000026298	ENSCAFG00000017828	FAM199X	ENSG00000123575	ENSCAFP00000016349	ENSCAFG00000011063	SERINC2	ENSG00000168528	ENSCAFP00000000054	ENSCAFG00000000043	TMX3	ENSG00000166479	ENSCAFP00000005793	ENSCAFG00000003890	KIAA1147	ENSG00000257093
35	ENSCAFP00000031806	ENSCAFG00000023616	SURF1	ENSG00000148290	ENSCAFP00000038312	ENSCAFG00000030441	MGAT3	ENSG00000128268	ENSCAFP00000041321	ENSCAFG00000017910	CCDC69	ENSG00000198624	ENSCAFP00000017840	ENSCAFG00000012107	RCOR3	ENSG00000117625
36	ENSCAFP00000013892	ENSCAFG00000009435	RPP40	ENSG00000124787	ENSCAFP00000019212	ENSCAFG00000013030	PDHA1	ENSG00000131828	ENSCAFP00000039100	ENSCAFG00000030060	MFAP3	ENSG00000037749	ENSCAFP00000033052	ENSCAFG00000010937	CHKA	ENSG00000110721
37	ENSCAFP00000022356	ENSCAFG00000015177	SELL	ENSG00000188404	ENSCAFP00000007319	ENSCAFG00000004905	ENSCAFG00000004905		ENSCAFP00000005799	ENSCAFG00000003892	SLC22A16	ENSG00000004809	ENSCAFP00000014591	ENSCAFG00000009908	OCA2	ENSG00000104044
38	ENSCAFP00000000629	ENSCAFG00000000427	DHX16	ENSG00000204560	ENSCAFP00000039386	ENSCAFG00000032344	C1QB	ENSG00000173369	ENSCAFP00000002247	ENSCAFG00000001553	TXN2	ENSG00000100348	ENSCAFP00000027841	ENSCAFG00000018875	HOOK1	ENSG00000134709
39	ENSCAFP00000012615	ENSCAFG00000008602	CTSO	ENSG00000256043	ENSCAFP00000015518	ENSCAFG00000010529	PCSK6	ENSG00000140479	ENSCAFP00000024196	ENSCAFG00000016443	PRELID1	ENSG00000169230	ENSCAFP00000013896	ENSCAFG00000009445	GDF6	ENSG00000156466
40	ENSCAFP00000009536	ENSCAFG00000006369	C21H11orf42	ENSG00000180878	ENSCAFP00000018385	ENSCAFG00000012416	CTPS2	ENSG00000047230	ENSCAFP00000041887	ENSCAFG00000031277	ENSCAFG00000031277		ENSCAFP00000011675	ENSCAFG00000007893	RBP4	ENSG00000138207
41	ENSCAFP00000014827	ENSCAFG00000010085	ATP10A	ENSG00000206190	ENSCAFP00000017808	ENSCAFG00000012093	CTSK	ENSG00000143387	ENSCAFP00000037732	ENSCAFG00000031937	SLC35C1	ENSG00000181830	ENSCAFP00000000385	ENSCAFG00000000272	ARFGEF3	ENSG00000112379
42	ENSCAFP00000014777	ENSCAFG00000010046	KLHDC8A	ENSG00000162873	ENSCAFP00000006831	ENSCAFG00000004574	GIMAP1	ENSG00000213203	ENSCAFP00000019498	ENSCAFG00000013226	PAFAH1B2	ENSG00000168092	ENSCAFP00000037897	ENSCAFG00000029853	CDKN1A	ENSG00000124762
43	ENSCAFP00000010196	ENSCAFG00000006835	NR1H4	ENSG00000012504	ENSCAFP00000004914	ENSCAFG00000003318	ENSCAFG00000003318		ENSCAFP00000011088	ENSCAFG00000007470	IL20RB	ENSG00000174564	ENSCAFP00000023282	ENSCAFG00000015838	CHRNE	ENSG00000108556
44	ENSCAFP00000024879	ENSCAFG00000016922	PHOSPHO1	ENSG00000173868	ENSCAFP00000042211	ENSCAFG00000029504	ZNF432	ENSG00000256087	ENSCAFP00000026873	ENSCAFG00000018189	ENSCAFG00000018189		ENSCAFP00000038497	ENSCAFG00000029468	OSGIN2	ENSG00000164823
45	ENSCAFP00000028808	ENSCAFG00000019481	SSNA1	ENSG00000176101	ENSCAFP00000003370	ENSCAFG00000002296	POLR2B	ENSG00000047315	ENSCAFP00000028655	ENSCAFG00000019387	SKI	ENSG00000157933	ENSCAFP00000038393	ENSCAFG00000016268	ENSCAFG00000016268
46	ENSCAFP00000004081	ENSCAFG00000002758	SLC44A1	ENSG00000070214	ENSCAFP00000004433	ENSCAFG00000002987	TBX18	ENSG00000112837	ENSCAFP00000022217	ENSCAFG00000015067	KIFAP3	ENSG00000075945	ENSCAFP00000025478	ENSCAFG00000017293	CEP128	ENSG00000100629
47	ENSCAFP00000015293	ENSCAFG00000010388	NADSYN1	ENSG00000172890	ENSCAFP00000006737	ENSCAFG00000004510	CDC42EP4	ENSG00000179604	ENSCAFP00000014477	ENSCAFG00000009848	WDR82	ENSG00000164091	ENSCAFP00000021638	ENSCAFG00000014671	KLHL26	ENSG00000167487
48	ENSCAFP00000015302	ENSCAFG00000010403	UBASH3A	ENSG00000160185	ENSCAFP00000023467	ENSCAFG00000015949	ALOX15	ENSG00000161905	ENSCAFP00000019716	ENSCAFG00000013367	HIP1	ENSG00000127946	ENSCAFP00000014826	ENSCAFG00000010086	MRPL23	ENSG00000276345
49	ENSCAFP00000019894	ENSCAFG00000013506	NFE2L2	ENSG00000116044	ENSCAFP00000015730	ENSCAFG00000010686	NLRP3	ENSG00000162711	ENSCAFP00000009018	ENSCAFG00000006020	CDS2	ENSG00000101290	ENSCAFP00000009230	ENSCAFG00000006142	DCN	ENSG00000011465
50	ENSCAFP00000013788	ENSCAFG00000009358	ASNSD1	ENSG00000138381	ENSCAFP00000012355	ENSCAFG00000008408	TPD52	ENSG00000076554	ENSCAFP00000030651	ENSCAFG00000023139	NFE2L1	ENSG00000082641	ENSCAFP00000026569	ENSCAFG00000017983	PPCDC	ENSG00000138621
51	ENSCAFP00000011875	ENSCAFG00000008031	RDH10	ENSG00000121039	ENSCAFP00000036029	ENSCAFG00000030689	ADPRHL2	ENSG00000116863	ENSCAFP00000019565	ENSCAFG00000013280	GLRX3	ENSG00000108010	ENSCAFP00000000446	ENSCAFG00000000322	STX11	ENSG00000135604
52	ENSCAFP00000016726	ENSCAFG00000011368	ENSCAFG00000011368		ENSCAFP00000013865	ENSCAFG00000009416	TSPAN18	ENSG00000157570	ENSCAFP00000000851	ENSCAFG00000000603	NCAPH2	ENSG00000025770	ENSCAFP00000012533	ENSCAFG00000008527	GUCY1A1	ENSG00000164116
53	ENSCAFP00000020872	ENSCAFG00000014163	UBE2E3	ENSG00000170035	ENSCAFP00000038079	ENSCAFG00000004905	ENSCAFG00000004905		ENSCAFP00000002234	ENSCAFG00000001544	EIF3D	ENSG00000100353	ENSCAFP00000007877	ENSCAFG00000005266	CIDEC	ENSG00000187288
54	ENSCAFP00000018995	ENSCAFG00000012891	PARD3B	ENSG00000116117	ENSCAFP00000002165	ENSCAFG00000001498	MPDZ	ENSG00000107186	ENSCAFP00000005218	ENSCAFG00000003507	MRPL32	ENSG00000106591	ENSCAFP00000007719	ENSCAFG00000005160	LOC475707	ENSG00000198522
55	ENSCAFP00000038294	ENSCAFG00000028754	PLPP3	ENSG00000162407	ENSCAFP00000015894	ENSCAFG00000030784	LAD1	ENSG00000159166	ENSCAFP00000006187	ENSCAFG00000004164	BMI1	ENSG00000269897	ENSCAFP00000020163	ENSCAFG00000013691	PRG4
56	ENSCAFP00000028809	ENSCAFG00000019482	TPRG1L	ENSG00000158109	ENSCAFP00000030943	ENSCAFG00000011002	TINAGL1	ENSG00000142910	ENSCAFP00000021157	ENSCAFG00000014343	SAP25	ENSG00000205307	ENSCAFP00000017792	ENSCAFG00000012070	FGR	ENSG00000000938
57	ENSCAFP00000003805	ENSCAFG00000002618	TNNI3	ENSG00000129991	ENSCAFP00000029018	ENSCAFG00000019623	FBXL16	ENSG00000127585	ENSCAFP00000024875	ENSCAFG00000016908	SLC7A3	ENSG00000165349	ENSCAFP00000013308	ENSCAFG00000009046	TPCN1	ENSG00000186815
58	ENSCAFP00000013258	ENSCAFG00000009016	ARHGAP19	ENSG00000213390	ENSCAFP00000026117	ENSCAFG00000017705	ARMCX2	ENSG00000184867	ENSCAFP00000038782	ENSCAFG00000031728	YAP1	ENSG00000137693	ENSCAFP00000029129	ENSCAFG00000019685	CARD9	ENSG00000187796
59	ENSCAFP00000027344	ENSCAFG00000018524	HNRNPM	ENSG00000099783	ENSCAFP00000037359	ENSCAFG00000028947	ELN	ENSG00000049540	ENSCAFP00000013735	ENSCAFG00000009324	LOXL4	ENSG00000138131	ENSCAFP00000028970	ENSCAFG00000019590	UBL4A	ENSG00000102178
60	ENSCAFP00000036234	ENSCAFG00000006188	ADGRA2	ENSG00000020181	ENSCAFP00000040923	ENSCAFG00000016581	ENSCAFG00000016581		ENSCAFP00000030247	ENSCAFG00000020395	RRAD	ENSG00000166592	ENSCAFP00000023677	ENSCAFG00000016071	IGFBP4	ENSG00000141753
61	ENSCAFP00000022866	ENSCAFG00000015551	HAUS8	ENSG00000131351	ENSCAFP00000006869	ENSCAFG00000004600	SERP2	ENSG00000151778	ENSCAFP00000000202	ENSCAFG00000000136	ATP5B	ENSG00000110955	ENSCAFP00000005249	ENSCAFG00000003530	TCAF2	ENSG00000170379
62	ENSCAFP00000028093	ENSCAFG00000019036	LIPG	ENSG00000101670	ENSCAFP00000042423	ENSCAFG00000005166	HINT1		ENSCAFP00000013375	ENSCAFG00000009095	IFNGR2	ENSG00000159128	ENSCAFP00000015596	ENSCAFG00000010603	RGS1	ENSG00000090104
63	ENSCAFP00000021398	ENSCAFG00000014503	TBX1	ENSG00000184058	ENSCAFP00000021146	ENSCAFG00000014322	PCOLCE	ENSG00000106333	ENSCAFP00000007165	ENSCAFG00000004798	TSEN54	ENSG00000182173	ENSCAFP00000028232	ENSCAFG00000019132	RPH3AL	ENSG00000181031
64	ENSCAFP00000005575	ENSCAFG00000003740	PRPF38A	ENSG00000134748	ENSCAFP00000014998	ENSCAFG00000010213	RIPK4	ENSG00000183421	ENSCAFP00000006438	ENSCAFG00000004331	PIK3R3	ENSG00000278139	ENSCAFP00000013402	ENSCAFG00000009109	RBM12B	ENSG00000183808
65	ENSCAFP00000020531	ENSCAFG00000013922	ARNT2	ENSG00000172379	ENSCAFP00000017681	ENSCAFG00000012013	ANPEP	ENSG00000166825	ENSCAFP00000009222	ENSCAFG00000006140	RNF24	ENSG00000101236	ENSCAFP00000007948	ENSCAFG00000005328	GALNT14	ENSG00000158089
66	ENSCAFP00000028288	ENSCAFG00000019177	SLC1A7	ENSG00000162383	ENSCAFP00000039756	ENSCAFG00000024419	ENSCAFG00000024419		ENSCAFP00000030326	ENSCAFG00000015398	VDAC2	ENSG00000165637	ENSCAFP00000026651	ENSCAFG00000018039	IMP3	ENSG00000177971
67	ENSCAFP00000013361	ENSCAFG00000009087	ZDHHC16	ENSG00000171307	ENSCAFP00000036614	ENSCAFG00000030461	ZNF879	ENSG00000234284	ENSCAFP00000015558	ENSCAFG00000010579	CHSY1	ENSG00000131873	ENSCAFP00000018733	ENSCAFG00000012735	LRCH3	ENSG00000186001
68	ENSCAFP00000013333	ENSCAFG00000009068	EXOSC1	ENSG00000171311	ENSCAFP00000011250	ENSCAFG00000007580	LYVE1	ENSG00000133800	ENSCAFP00000002774	ENSCAFG00000001890	MAMDC2	ENSG00000165072	ENSCAFP00000001029	ENSCAFG00000000719	NUDCD1	ENSG00000120526
69	ENSCAFP00000041940	ENSCAFG00000032439	PPTC7	ENSG00000196850	ENSCAFP00000035989	ENSCAFG00000031854	MRAP2	ENSG00000135324	ENSCAFP00000003157	ENSCAFG00000002140	CLOCK	ENSG00000134852	ENSCAFP00000012835	ENSCAFG00000008711	MME	ENSG00000196549
70	ENSCAFP00000007907	ENSCAFG00000005291	WNT11	ENSG00000085741	ENSCAFP00000011409	ENSCAFG00000007689	VAMP5	ENSG00000168899	ENSCAFP00000022600	ENSCAFG00000015314	UBR4	ENSG00000127481	ENSCAFP00000012970	ENSCAFG00000008824	NR1H3	ENSG00000025434
71	ENSCAFP00000020293	ENSCAFG00000025567	A2M	ENSG00000175899	ENSCAFP00000039241	ENSCAFG00000032164	ZNF792	ENSG00000180884	ENSCAFP00000007041	ENSCAFG00000004726	SMG9	ENSG00000105771	ENSCAFP00000023834	ENSCAFG00000016170	RAB15	ENSG00000139998
72	ENSCAFP00000027106	ENSCAFG00000018348	CCL7	ENSG00000108688	ENSCAFP00000033701	ENSCAFG00000013434	FAM43A	ENSG00000185112	ENSCAFP00000005077	ENSCAFG00000003400	DDC	ENSG00000132437	ENSCAFP00000003817	ENSCAFG00000002610	PRKCE	ENSG00000171132
73	ENSCAFP00000013512	ENSCAFG00000009173	EXOC2	ENSG00000112685	ENSCAFP00000035150	ENSCAFG00000000480	NIPAL2	ENSG00000104361	ENSCAFP00000006416	ENSCAFG00000004322	APMAP	ENSG00000101474	ENSCAFP00000013989	ENSCAFG00000009506	ABI3BP	ENSG00000154175
74	ENSCAFP00000020410	ENSCAFG00000013855	GUCD1	ENSG00000138867	ENSCAFP00000033094	ENSCAFG00000024323	LOC100688969		ENSCAFP00000017584	ENSCAFG00000011935	EYA3	ENSG00000158161	ENSCAFP00000009116	ENSCAFG00000006072	RAB20	ENSG00000139832
75	ENSCAFP00000027885	ENSCAFG00000018905	ZNF449	ENSG00000173275	ENSCAFP00000018590	ENSCAFG00000012619	MGST1	ENSG00000008394	ENSCAFP00000013993	ENSCAFG00000009516	LY86	ENSG00000112799	ENSCAFP00000029371	ENSCAFG00000019835	SORT1	ENSG00000134243
76	ENSCAFP00000025563	ENSCAFG00000017348	THG1L	ENSG00000113272	ENSCAFP00000010870	ENSCAFG00000007328	KRT80	ENSG00000167767	ENSCAFP00000042302	ENSCAFG00000032525	AHNAK	ENSG00000124942	ENSCAFP00000021938	ENSCAFG00000014882	GDF15	ENSG00000130513
77	ENSCAFP00000023314	ENSCAFG00000015850	LOC480351		ENSCAFP00000037719	ENSCAFG00000015774	ENSCAFG00000015774		ENSCAFP00000009415	ENSCAFG00000006269	PCID2	ENSG00000126226	ENSCAFP00000025694	ENSCAFG00000017431	C30H15orf61	ENSG00000189227
78	ENSCAFP00000024777	ENSCAFG00000016849	HOXB4	ENSG00000182742	ENSCAFP00000007560	ENSCAFG00000005073	SPHK1	ENSG00000176170	ENSCAFP00000008052	ENSCAFG00000005402	RPS3	ENSG00000149273	ENSCAFP00000037263	ENSCAFG00000019048	SLITRK2	ENSG00000185985
79	ENSCAFP00000041437	ENSCAFG00000028942	LYSMD4	ENSG00000183060	ENSCAFP00000006358	ENSCAFG00000004277	PTGIR	ENSG00000160013	ENSCAFP00000013621	ENSCAFG00000009272	EGR3	ENSG00000179388	ENSCAFP00000016511	ENSCAFG00000011227	PRSS56	ENSG00000237412
80	ENSCAFP00000011144	ENSCAFG00000007502	HHEX	ENSG00000152804	ENSCAFP00000001949	ENSCAFG00000001361	APOBEC3Z3		ENSCAFP00000018167	ENSCAFG00000012298	FES	ENSG00000182511	ENSCAFP00000035251	ENSCAFG00000025373	SLC25A28	ENSG00000155287
81	ENSCAFP00000000431	ENSCAFG00000023386	CTXN1	ENSG00000178531	ENSCAFP00000030114	ENSCAFG00000020303	CDH3	ENSG00000062038	ENSCAFP00000002484	ENSCAFG00000023904	CHRNB4	ENSG00000117971	ENSCAFP00000023234	ENSCAFG00000015803	SDCCAG8	ENSG00000054282
82	ENSCAFP00000023609	ENSCAFG00000016027	ZBTB25	ENSG00000089775	ENSCAFP00000040746	ENSCAFG00000030117	ZNF599	ENSG00000153896	ENSCAFP00000026432	ENSCAFG00000017907	GM2A	ENSG00000196743	ENSCAFP00000023976	ENSCAFG00000016280	TNK1	ENSG00000174292
83	ENSCAFP00000032913	ENSCAFG00000024193	PROB1	ENSG00000228672	ENSCAFP00000007344	ENSCAFG00000004904	CAND2	ENSG00000144712	ENSCAFP00000013732	ENSCAFG00000009322	DNAJC17	ENSG00000104129	ENSCAFP00000036987	ENSCAFG00000031961	PPIC	ENSG00000168938
84	ENSCAFP00000014453	ENSCAFG00000009838	SIRT5	ENSG00000124523	ENSCAFP00000041920	ENSCAFG00000007757	ENSCAFG00000007757		ENSCAFP00000025361	ENSCAFG00000018208	ABCC1	ENSG00000103222	ENSCAFP00000004450	ENSCAFG00000002996	ZNF483	ENSG00000173258
85	ENSCAFP00000003495	ENSCAFG00000002404	CNNM4	ENSG00000158158	ENSCAFP00000015692	ENSCAFG00000010670	ZNF496	ENSG00000162714	ENSCAFP00000018291	ENSCAFG00000012419	NSMCE4A	ENSG00000107672	ENSCAFP00000017084	ENSCAFG00000011615	GOLGB1	ENSG00000173230
86	ENSCAFP00000042206	ENSCAFG00000016929	GON4L	ENSG00000116580	ENSCAFP00000041685	ENSCAFG00000032391	FAM83H	ENSG00000180921	ENSCAFP00000008283	ENSCAFG00000005542	C1QTNF1		ENSCAFP00000010258	ENSCAFG00000006888	IL31RA	ENSG00000164509
87	ENSCAFP00000019286	ENSCAFG00000013093	SH2D1B	ENSG00000198574	ENSCAFP00000013945	ENSCAFG00000009484	MFSD6	ENSG00000151690	ENSCAFP00000022991	ENSCAFG00000015643	SMIM7	ENSG00000214046	ENSCAFP00000024765	ENSCAFG00000016838	KAT8	ENSG00000103510
88	ENSCAFP00000016302	ENSCAFG00000011069	GJA5	ENSG00000265107	ENSCAFP00000001388	ENSCAFG00000000977	ZBTB22	ENSG00000236104	ENSCAFP00000038130	ENSCAFG00000007673	SULF1	ENSG00000137573	ENSCAFP00000026159	ENSCAFG00000017730	ZMAT1
89	ENSCAFP00000000757	ENSCAFG00000000529	RGS22	ENSG00000132554	ENSCAFP00000039074	ENSCAFG00000028709	ZNF580	ENSG00000213015	ENSCAFP00000027973	ENSCAFG00000018950	ANKRD13B	ENSG00000198720	ENSCAFP00000000022	ENSCAFG00000000016	MBP	ENSG00000197971
90	ENSCAFP00000015277	ENSCAFG00000010393	TAF5	ENSG00000148835	ENSCAFP00000015418	ENSCAFG00000010484	PKP2	ENSG00000057294	ENSCAFP00000027324	ENSCAFG00000018501	MPRIP		ENSCAFP00000018659	ENSCAFG00000012681	GH1	ENSG00000259384
91	ENSCAFP00000008402	ENSCAFG00000005613	SLC4A7	ENSG00000033867	ENSCAFP00000024024	ENSCAFG00000016306	ARAP2	ENSG00000047365	ENSCAFP00000001497	ENSCAFG00000032760	PCBD2	ENSG00000132570	ENSCAFP00000017129	ENSCAFG00000011657	EAF2	ENSG00000145088
92	ENSCAFP00000025646	ENSCAFG00000017402	CRTC2	ENSG00000160741	ENSCAFP00000029492	ENSCAFG00000019911	PLPP7	ENSG00000160539	ENSCAFP00000007956	ENSCAFG00000005286	SPTBN4	ENSG00000160460	ENSCAFP00000019786	ENSCAFG00000013432	XXYLT1	ENSG00000173950
93	ENSCAFP00000021768	ENSCAFG00000014750	ERO1A	ENSG00000197930	ENSCAFP00000006275	ENSCAFG00000004232	HS6ST1	ENSG00000136720	ENSCAFP00000027996	ENSCAFG00000018962	RBMX	ENSG00000147274	ENSCAFP00000013675	ENSCAFG00000009287	ACVR1	ENSG00000115170
94	ENSCAFP00000031402	ENSCAFG00000015887	APBB2	ENSG00000163697	ENSCAFP00000022838	ENSCAFG00000015503	SPEG	ENSG00000072195	ENSCAFP00000019867	ENSCAFG00000013495	OLR1	ENSG00000173391	ENSCAFP00000003142	ENSCAFG00000002143	DYNC1I1	ENSG00000158560
95	ENSCAFP00000042903	ENSCAFG00000031549	SRP19	ENSG00000153037	ENSCAFP00000013636	ENSCAFG00000009281	F2RL1	ENSG00000164251	ENSCAFP00000029462	ENSCAFG00000019891	AKNAD1	ENSG00000162641	ENSCAFP00000000356	ENSCAFG00000000249	PIP4K2C	ENSG00000166908
96	ENSCAFP00000006129	ENSCAFG00000004133	CCNA2	ENSG00000145386	ENSCAFP00000022418	ENSCAFG00000015209	TUBA4A	ENSG00000127824	ENSCAFP00000040168	ENSCAFG00000017824	ENSCAFG00000017824		ENSCAFP00000015845	ENSCAFG00000010758	MAP2K6	ENSG00000108984
97	ENSCAFP00000021838	ENSCAFG00000014826	GNPNAT1	ENSG00000100522	ENSCAFP00000013915	ENSCAFG00000009460	MTERF3	ENSG00000156469	ENSCAFP00000023434	ENSCAFG00000015919	WNT5B	ENSG00000111186	ENSCAFP00000028112	ENSCAFG00000019049	CDH18	ENSG00000145526
98	ENSCAFP00000030154	ENSCAFG00000020330	ADGRL2	ENSG00000117114	ENSCAFP00000014920	ENSCAFG00000010157	BACE2	ENSG00000182240	ENSCAFP00000024505	ENSCAFG00000016657	CDHR2	ENSG00000074276	ENSCAFP00000025806	ENSCAFG00000017511	NPR1	ENSG00000169418
99	ENSCAFP00000031934	ENSCAFG00000013053	RPS17		ENSCAFP00000004434	ENSCAFG00000002986	PUS10	ENSG00000162927	ENSCAFP00000041028	ENSCAFG00000007572	LOC106557643		ENSCAFP00000018413	ENSCAFG00000012477	ITGB5	ENSG00000082781
100	ENSCAFP00000008171	ENSCAFG00000005463	SNX5	ENSG00000089006	ENSCAFP00000008136	ENSCAFG00000005453	OVOL2	ENSG00000125850	ENSCAFP00000038069	ENSCAFG00000031992	SAR1B	ENSG00000152700	ENSCAFP00000008783	ENSCAFG00000005865	TMTC4	ENSG00000125247
101	ENSCAFP00000008519	ENSCAFG00000005695	SPATA24	ENSG00000170469	ENSCAFP00000038725	ENSCAFG00000028461	LOX	ENSG00000113083	ENSCAFP00000035924	ENSCAFG00000030276	C32H4orf36	ENSG00000163633	ENSCAFP00000025406	ENSCAFG00000028908	WDR83OS	ENSG00000105583
102	ENSCAFP00000000419	ENSCAFG00000000303	AIG1	ENSG00000146416	ENSCAFP00000004016	ENSCAFG00000002733	IL6	ENSG00000136244	ENSCAFP00000026624	ENSCAFG00000018010	SIN3A	ENSG00000169375	ENSCAFP00000021233	ENSCAFG00000014386	SLC25A42	ENSG00000181035
103	ENSCAFP00000006969	ENSCAFG00000004682	FAM171A1	ENSG00000148468	ENSCAFP00000040513	ENSCAFG00000028508	CD59		ENSCAFP00000019076	ENSCAFG00000012926	WBP11	ENSG00000084463	ENSCAFP00000039063	ENSCAFG00000028770	NOL12	ENSG00000273899
104	ENSCAFP00000040226	ENSCAFG00000030997	CCDC3	ENSG00000151468	ENSCAFP00000022480	ENSCAFG00000015244	PTPRN	ENSG00000054356	ENSCAFP00000016678	ENSCAFG00000011331	ANKRD35	ENSG00000198483	ENSCAFP00000022052	ENSCAFG00000014966	SMPD4	ENSG00000136699
105	ENSCAFP00000037624	ENSCAFG00000031264	CYYR1	ENSG00000166265	ENSCAFP00000025056	ENSCAFG00000017018	COL1A1	ENSG00000108821	ENSCAFP00000036130	ENSCAFG00000032617	ZSCAN16	ENSG00000196812	ENSCAFP00000027467	ENSCAFG00000018615	JAK1	ENSG00000162434
106	ENSCAFP00000034143	ENSCAFG00000024858	ENSCAFG00000024858		ENSCAFP00000024372	ENSCAFG00000016568	ADAM10	ENSG00000137845	ENSCAFP00000023774	ENSCAFG00000016112	ZNF280D	ENSG00000285253	ENSCAFP00000038939	ENSCAFG00000030932	TMEM218	ENSG00000150433
107	ENSCAFP00000007697	ENSCAFG00000005153	CD93	ENSG00000125810	ENSCAFP00000013603	ENSCAFG00000009255	PTPN22	ENSG00000134242	ENSCAFP00000026019	ENSCAFG00000017642	SAP30L	ENSG00000164576	ENSCAFP00000040466	ENSCAFG00000001400	PUF60	ENSG00000179950
108	ENSCAFP00000011107	ENSCAFG00000007482	RILPL1	ENSG00000188026	ENSCAFP00000005712	ENSCAFG00000003833	SDC1	ENSG00000115884	ENSCAFP00000011613	ENSCAFG00000007853	SAP30	ENSG00000164105	ENSCAFP00000027701	ENSCAFG00000018779	PROCA1	ENSG00000167525
109	ENSCAFP00000020419	ENSCAFG00000013867	LRRC75B	ENSG00000178026	ENSCAFP00000001204	ENSCAFG00000000839	MAL2	ENSG00000147676	ENSCAFP00000014865	ENSCAFG00000010115	TMEFF2	ENSG00000144339	ENSCAFP00000028763	ENSCAFG00000019450	NELFB	ENSG00000188986
110	ENSCAFP00000008295	ENSCAFG00000005549	UCP3		ENSCAFP00000013518	ENSCAFG00000009187	LOXL2	ENSG00000134013	ENSCAFP00000022462	ENSCAFG00000031738	COLGALT1	ENSG00000130309	ENSCAFP00000020223	ENSCAFG00000013726	SLC25A16	ENSG00000122912
111	ENSCAFP00000028594	ENSCAFG00000019358	PDPK1	ENSG00000140992	ENSCAFP00000016262	ENSCAFG00000011039	ITGB2	ENSG00000160255	ENSCAFP00000031524	ENSCAFG00000008164	TMEM154	ENSG00000170006	ENSCAFP00000003097	ENSCAFG00000002102	JAK2	ENSG00000096968
112	ENSCAFP00000020817	ENSCAFG00000014127	C26H22orf15		ENSCAFP00000021860	ENSCAFG00000014837	COL5A2	ENSG00000204262	ENSCAFP00000014646	ENSCAFG00000009939	SUDS3	ENSG00000111707	ENSCAFP00000027517	ENSCAFG00000018648	OSMR	ENSG00000145623
113	ENSCAFP00000006828	ENSCAFG00000004572	GIMAP8	ENSG00000171115	ENSCAFP00000021825	ENSCAFG00000014812	COL3A1	ENSG00000168542	ENSCAFP00000023324	ENSCAFG00000015854	MFAP2	ENSG00000117122	ENSCAFP00000002295	ENSCAFG00000001580	NFYA	ENSG00000001167
114	ENSCAFP00000040431	ENSCAFG00000029579	ZNF70	ENSG00000187792	ENSCAFP00000028297	ENSCAFG00000019189	BGN	ENSG00000182492	ENSCAFP00000037101	ENSCAFG00000032660	LRRTM2	ENSG00000146006	ENSCAFP00000002112	ENSCAFG00000001458	TBC1D22B	ENSG00000065491
115	ENSCAFP00000031272	ENSCAFG00000007450	RMND5A	ENSG00000153561	ENSCAFP00000000416	ENSCAFG00000000296	ADGRG6	ENSG00000112414	ENSCAFP00000000929	ENSCAFG00000000659	SYTL3	ENSG00000164674	ENSCAFP00000041421	ENSCAFG00000031999	SLC30A1	ENSG00000170385
116	ENSCAFP00000004225	ENSCAFG00000002856	CYCS	ENSG00000172115	ENSCAFP00000000941	ENSCAFG00000000664	RSPH3	ENSG00000130363	ENSCAFP00000002305	ENSCAFG00000001586	TREM2	ENSG00000095970	ENSCAFP00000029118	ENSCAFG00000019678	ENTR1	ENSG00000165689
117	ENSCAFP00000037858	ENSCAFG00000030686	GLIPR2	ENSG00000122694	ENSCAFP00000022105	ENSCAFG00000015013	LGALS3	ENSG00000131981	ENSCAFP00000009966	ENSCAFG00000006676	SYNE4	ENSG00000181392	ENSCAFP00000004604	ENSCAFG00000003095	ENSCAFG00000003095
118	ENSCAFP00000014018	ENSCAFG00000009533	SSR1	ENSG00000124783	ENSCAFP00000016122	ENSCAFG00000010930	COL16A1	ENSG00000084636	ENSCAFP00000040181	ENSCAFG00000030694	TMEM38A	ENSG00000072954	ENSCAFP00000014790	ENSCAFG00000010053	ANO5	ENSG00000171714
119	ENSCAFP00000015279	ENSCAFG00000010390	AK2	ENSG00000004455	ENSCAFP00000011416	ENSCAFG00000007692	VAMP8	ENSG00000118640	ENSCAFP00000042801	ENSCAFG00000030647	POLR3GL		ENSCAFP00000009329	ENSCAFG00000006222	CEP83	ENSG00000173588
120	ENSCAFP00000023564	ENSCAFG00000015977	NEDD4	ENSG00000069869	ENSCAFP00000009729	ENSCAFG00000006497	PKP3	ENSG00000184363	ENSCAFP00000027549	ENSCAFG00000018675	WDR70	ENSG00000082068	ENSCAFP00000021020	ENSCAFG00000014250	VCPKMT	ENSG00000100483
121	ENSCAFP00000002025	ENSCAFG00000001413	CSNK1E	ENSG00000283900	ENSCAFP00000029616	ENSCAFG00000019985	COL11A1	ENSG00000060718	ENSCAFP00000009947	ENSCAFG00000006651	NOP56	ENSG00000101361	ENSCAFP00000004016	ENSCAFG00000002733	IL6	ENSG00000136244
122	ENSCAFP00000028672	ENSCAFG00000019396	ZMYND19	ENSG00000165724	ENSCAFP00000017535	ENSCAFG00000011913	LAMB3	ENSG00000196878	ENSCAFP00000015987	ENSCAFG00000010853	FBLN5	ENSG00000140092	ENSCAFP00000005678	ENSCAFG00000003791	WDR35	ENSG00000118965
123	ENSCAFP00000000341	ENSCAFG00000000236	RMND5B	ENSG00000145916	ENSCAFP00000006618	ENSCAFG00000004436	RB1	ENSG00000139687	ENSCAFP00000027895	ENSCAFG00000018912	RMI2	ENSG00000175643	ENSCAFP00000019884	ENSCAFG00000013500	LTBP3	ENSG00000168056
124	ENSCAFP00000026116	ENSCAFG00000017704	ARMCX3	ENSG00000102401	ENSCAFP00000013700	ENSCAFG00000009279	TSG101	ENSG00000074319	ENSCAFP00000001985	ENSCAFG00000001390	RMI1	ENSG00000178966	ENSCAFP00000003760	ENSCAFG00000002588	IL11	ENSG00000095752
125	ENSCAFP00000008475	ENSCAFG00000005665	LOC475405	ENSG00000111615	ENSCAFP00000005722	ENSCAFG00000003821	ITGB1	ENSG00000150093	ENSCAFP00000013037	ENSCAFG00000008882	LEKR1		ENSCAFP00000042393	ENSCAFG00000029045	ACSL3	ENSG00000123983
126	ENSCAFP00000016864	ENSCAFG00000011477	BSN	ENSG00000164061	ENSCAFP00000027771	ENSCAFG00000018825	C1QTNF3	ENSG00000082196	ENSCAFP00000020744	ENSCAFG00000014067	PALD1	ENSG00000107719	ENSCAFP00000014125	ENSCAFG00000009603	SLC35B3	ENSG00000124786
127	ENSCAFP00000042779	ENSCAFG00000013823	SPECC1L	ENSG00000100014	ENSCAFP00000004953	ENSCAFG00000003334	ABCA13		ENSCAFP00000027261	ENSCAFG00000018462	RNF135	ENSG00000181481	ENSCAFP00000021319	ENSCAFG00000014439	PHB2	ENSG00000215021
128	ENSCAFP00000021088	ENSCAFG00000014286	C9H17orf53	ENSG00000125319	ENSCAFP00000017530	ENSCAFG00000011911	COL6A1	ENSG00000142156	ENSCAFP00000001298	ENSCAFG00000000909	TTLL12	ENSG00000100304	ENSCAFP00000005888	ENSCAFG00000003952	PRKAR2B	ENSG00000005249
129	ENSCAFP00000017731	ENSCAFG00000012045	PCNT	ENSG00000160299	ENSCAFP00000002440	ENSCAFG00000001677	RPL8	ENSG00000161016	ENSCAFP00000028199	ENSCAFG00000019112	YJU2	ENSG00000105248	ENSCAFP00000002116	ENSCAFG00000001460	PTPRD	ENSG00000153707
130	ENSCAFP00000020814	ENSCAFG00000014124	CHCHD10	ENSG00000250479	ENSCAFP00000038205	ENSCAFG00000032454	COL8A2	ENSG00000171812	ENSCAFP00000024380	ENSCAFG00000016578	MINDY2	ENSG00000128923	ENSCAFP00000003052	ENSCAFG00000002075	PLPP6	ENSG00000205808
131	ENSCAFP00000037101	ENSCAFG00000032660	LRRTM2	ENSG00000146006	ENSCAFP00000041911	ENSCAFG00000001938	VEGFA	ENSG00000112715	ENSCAFP00000005144	ENSCAFG00000003459	SEC61G	ENSG00000132432	ENSCAFP00000006736	ENSCAFG00000004500	SYTL2	ENSG00000137501
132	ENSCAFP00000017225	ENSCAFG00000011713	DDX5	ENSG00000108654	ENSCAFP00000002691	ENSCAFG00000001840	B4GALT1	ENSG00000086062	ENSCAFP00000022938	ENSCAFG00000015604	ILDR2	ENSG00000143195	ENSCAFP00000004693	ENSCAFG00000003143	AVL9	ENSG00000105778
133	ENSCAFP00000030150	ENSCAFG00000020331	RANBP10	ENSG00000141084	ENSCAFP00000018072	ENSCAFG00000012217	TRAK2	ENSG00000115993	ENSCAFP00000019698	ENSCAFG00000013358	KIF9	ENSG00000088727	ENSCAFP00000024111	ENSCAFG00000016383	STARD3	ENSG00000131748
134	ENSCAFP00000017349	ENSCAFG00000011802	ICAM2	ENSG00000108622	ENSCAFP00000006004	ENSCAFG00000004043	LAMA4	ENSG00000112769	ENSCAFP00000002938	ENSCAFG00000001996	CDC5L	ENSG00000096401	ENSCAFP00000011121	ENSCAFG00000007486	CEP89	ENSG00000121289
135	ENSCAFP00000010055	ENSCAFG00000006740	OLFML1	ENSG00000183801	ENSCAFP00000024841	ENSCAFG00000016883	ITGAX	ENSG00000140678	ENSCAFP00000009995	ENSCAFG00000006699	CALCOCO1	ENSG00000012822	ENSCAFP00000009613	ENSCAFG00000006424	GXYLT2	ENSG00000172986
136	ENSCAFP00000016528	ENSCAFG00000011222	TTBK2	ENSG00000128881	ENSCAFP00000019252	ENSCAFG00000013072	TPD52L2	ENSG00000101150	ENSCAFP00000037169	ENSCAFG00000008498	MEIS2	ENSG00000134138	ENSCAFP00000002728	ENSCAFG00000001851	POLR3B	ENSG00000013503
137	ENSCAFP00000030151	ENSCAFG00000009853	RANBP9	ENSG00000010017	ENSCAFP00000029498	ENSCAFG00000019916	FOXC2	ENSG00000176692	ENSCAFP00000003575	ENSCAFG00000002451	ZNF451	ENSG00000112200	ENSCAFP00000006495	ENSCAFG00000004365	ABI1	ENSG00000136754
138	ENSCAFP00000000983	ENSCAFG00000000689	TUBGCP6	ENSG00000128159	ENSCAFP00000027985	ENSCAFG00000018951	CDH6	ENSG00000113361	ENSCAFP00000003097	ENSCAFG00000002102	JAK2	ENSG00000096968	ENSCAFP00000007996	ENSCAFG00000005362	PLD3	ENSG00000105223
139	ENSCAFP00000023950	ENSCAFG00000016257	MCC	ENSG00000171444	ENSCAFP00000012269	ENSCAFG00000008351	TLR2	ENSG00000137462	ENSCAFP00000008570	ENSCAFG00000005727	RARB	ENSG00000077092	ENSCAFP00000000523	ENSCAFG00000000366	SASH1	ENSG00000111961
140	ENSCAFP00000039127	ENSCAFG00000017658	PLK1	ENSG00000166851	ENSCAFP00000025006	ENSCAFG00000016987	ITGA3	ENSG00000005884	ENSCAFP00000030992	ENSCAFG00000006867	THOC7	ENSG00000163634	ENSCAFP00000018361	ENSCAFG00000012468	OSM	ENSG00000099985
141	ENSCAFP00000002017	ENSCAFG00000001406	MKLN1	ENSG00000128585	ENSCAFP00000016565	ENSCAFG00000011252	LEF1	ENSG00000138795	ENSCAFP00000038725	ENSCAFG00000028461	LOX	ENSG00000113083	ENSCAFP00000027665	ENSCAFG00000018755	RAB33A	ENSG00000134594
142	ENSCAFP00000000339	ENSCAFG00000000234	AHI1	ENSG00000135541	ENSCAFP00000029793	ENSCAFG00000020104	CNN3	ENSG00000117519	ENSCAFP00000029861	ENSCAFG00000020140	SLC2A8	ENSG00000136856	ENSCAFP00000038033	ENSCAFG00000031803	NIPAL1	ENSG00000163293
143	ENSCAFP00000040159	ENSCAFG00000030611	MZT1	ENSG00000204899	ENSCAFP00000026524	ENSCAFG00000017958	COL5A3	ENSG00000080573	ENSCAFP00000018764	ENSCAFG00000012688	RBBP7	ENSG00000102054	ENSCAFP00000015067	ENSCAFG00000010265	SLC35C2	ENSG00000080189
144	ENSCAFP00000005783	ENSCAFG00000003875	PLK4	ENSG00000142731	ENSCAFP00000024733	ENSCAFG00000016817	KDM6B	ENSG00000132510	ENSCAFP00000037359	ENSCAFG00000028947	ELN	ENSG00000049540	ENSCAFP00000012287	ENSCAFG00000008362	SCAND1	ENSG00000171222
145	ENSCAFP00000009890	ENSCAFG00000006622	HOXC6	ENSG00000197757	ENSCAFP00000027809	ENSCAFG00000018849	SNX29	ENSG00000048471	ENSCAFP00000016133	ENSCAFG00000010942	CCDC91	ENSG00000123106	ENSCAFP00000002292	ENSCAFG00000001578	OARD1	ENSG00000124596
146	ENSCAFP00000014083	ENSCAFG00000009579	TUBGCP5	ENSG00000275835	ENSCAFP00000017555	ENSCAFG00000025091	ZKSCAN4		ENSCAFP00000018831	ENSCAFG00000012784	BRMS1	ENSG00000174744	ENSCAFP00000000215	ENSCAFG00000000149	STARD6	ENSG00000174448
147	ENSCAFP00000007862	ENSCAFG00000005260	SPRY2	ENSG00000136158	ENSCAFP00000019854	ENSCAFG00000013483	TMEM120A	ENSG00000189077	ENSCAFP00000027467	ENSCAFG00000018615	JAK1	ENSG00000162434	ENSCAFP00000007665	ENSCAFG00000005139	JMJD6	ENSG00000070495
148	ENSCAFP00000019030	ENSCAFG00000012914	CLIC4	ENSG00000169504	ENSCAFP00000009139	ENSCAFG00000006073	POSTN	ENSG00000133110	ENSCAFP00000022275	ENSCAFG00000015113	QDPR	ENSG00000151552	ENSCAFP00000025408	ENSCAFG00000017255	RAB11A	ENSG00000103769
149	ENSCAFP00000019102	ENSCAFG00000012967	PCYT1A	ENSG00000161217	ENSCAFP00000022986	ENSCAFG00000015636	TMEM179B	ENSG00000185475	ENSCAFP00000042886	ENSCAFG00000028667	CBLN3	ENSG00000139899	ENSCAFP00000038231	ENSCAFG00000028510	FAM206A	ENSG00000119328
150	ENSCAFP00000029367	ENSCAFG00000019830	WDR5	ENSG00000196363	ENSCAFP00000009742	ENSCAFG00000006491	ITGA5	ENSG00000161638	ENSCAFP00000027357	ENSCAFG00000018531	DLGAP1	ENSG00000170579	ENSCAFP00000005521	ENSCAFG00000003706	RAB33B	ENSG00000172007
151	ENSCAFP00000017949	ENSCAFG00000012182	TGM1	ENSG00000092295	ENSCAFP00000016954	ENSCAFG00000011532	EGF	ENSG00000138798	ENSCAFP00000014937	ENSCAFG00000010169	FIBIN	ENSG00000176971	ENSCAFP00000027261	ENSCAFG00000018462	RNF135	ENSG00000181481
152	ENSCAFP00000020819	ENSCAFG00000014130	VPREB3	ENSG00000128218	ENSCAFP00000019213	ENSCAFG00000013006	ITGA6	ENSG00000091409	ENSCAFP00000014687	ENSCAFG00000009975	SLC2A13	ENSG00000151229	ENSCAFP00000003355	ENSCAFG00000002313	OGN	ENSG00000106809
153	ENSCAFP00000000945	ENSCAFG00000000663	DCAF13	ENSG00000164934	ENSCAFP00000004923	ENSCAFG00000003327	COL27A1	ENSG00000196739	ENSCAFP00000015678	ENSCAFG00000010640	SLC2A10	ENSG00000197496	ENSCAFP00000013170	ENSCAFG00000008959	RIPK2	ENSG00000104312
154	ENSCAFP00000009753	ENSCAFG00000006509	NEDD1	ENSG00000139350	ENSCAFP00000012904	ENSCAFG00000008782	PLLP	ENSG00000102934	ENSCAFP00000015440	ENSCAFG00000010500	WDR4	ENSG00000160193	ENSCAFP00000001705	ENSCAFG00000001198	PRXL2C	ENSG00000158122
155	ENSCAFP00000033048	ENSCAFG00000014205	POP7	ENSG00000172336	ENSCAFP00000014567	ENSCAFG00000009877	ITGB6	ENSG00000115221	ENSCAFP00000003687	ENSCAFG00000002532	ALG2	ENSG00000119523	ENSCAFP00000013778	ENSCAFG00000009350	PYROXD2	ENSG00000119943
156	ENSCAFP00000021777	ENSCAFG00000014766	LOC491550		ENSCAFP00000027208	ENSCAFG00000018423	ITGA2	ENSG00000164171	ENSCAFP00000006571	ENSCAFG00000004406	FBLN2	ENSG00000163520	ENSCAFP00000001478	ENSCAFG00000001047	NCOA7	ENSG00000111912
157	ENSCAFP00000011378	ENSCAFG00000007671	GSS	ENSG00000100983	ENSCAFP00000026920	ENSCAFG00000018219	CSF1R	ENSG00000182578	ENSCAFP00000010820	ENSCAFG00000023546	TCTN2	ENSG00000168778	ENSCAFP00000028430	ENSCAFG00000019269	MXRA8	ENSG00000162576
158	ENSCAFP00000013381	ENSCAFG00000009053	CKAP5	ENSG00000175216	ENSCAFP00000019097	ENSCAFG00000012923	DSCAML1	ENSG00000177103	ENSCAFP00000037751	ENSCAFG00000032070	SAP18	ENSG00000150459	ENSCAFP00000022020	ENSCAFG00000014945	RAB3A	ENSG00000105649
159	ENSCAFP00000040211	ENSCAFG00000031169	GID4	ENSG00000141034	ENSCAFP00000023837	ENSCAFG00000016133	KDM5C	ENSG00000126012	ENSCAFP00000024561	ENSCAFG00000016704	KIAA1191	ENSG00000122203	ENSCAFP00000037732	ENSCAFG00000031937	SLC35C1	ENSG00000181830
160	ENSCAFP00000038502	ENSCAFG00000029331	AURKA	ENSG00000087586	ENSCAFP00000013872	ENSCAFG00000009421	MMP2	ENSG00000087245	ENSCAFP00000022671	ENSCAFG00000023936	ARID4A	ENSG00000032219	ENSCAFP00000026650	ENSCAFG00000018036	HSP90AA1
161	ENSCAFP00000003196	ENSCAFG00000002189	CEP135	ENSG00000174799	ENSCAFP00000018971	ENSCAFG00000012877	WDR73	ENSG00000177082	ENSCAFP00000041017	ENSCAFG00000030181	TMEM167B	ENSG00000215717	ENSCAFP00000026321	ENSCAFG00000017834	TYK2	ENSG00000105397
162	ENSCAFP00000002322	ENSCAFG00000001598	HAUS6	ENSG00000147874	ENSCAFP00000008031	ENSCAFG00000005386	SERPINH1	ENSG00000149257	ENSCAFP00000001150	ENSCAFG00000000804	FBLN1	ENSG00000077942	ENSCAFP00000007958	ENSCAFG00000005332	NKTR	ENSG00000114857
163	ENSCAFP00000000995	ENSCAFG00000000696	RSPO2	ENSG00000147655	ENSCAFP00000004175	ENSCAFG00000002827	NFYC	ENSG00000066136	ENSCAFP00000042885	ENSCAFG00000029586	GCHFR	ENSG00000137880	ENSCAFP00000020299	ENSCAFG00000013771	STOX1	ENSG00000165730
164	ENSCAFP00000010981	ENSCAFG00000007391	CENPJ	ENSG00000151849	ENSCAFP00000005923	ENSCAFG00000003996	FGF2	ENSG00000138685	ENSCAFP00000002836	ENSCAFG00000001928	MRPS18A	ENSG00000096080	ENSCAFP00000021060	ENSCAFG00000014268	ENY2
165	ENSCAFP00000005299	ENSCAFG00000003560	CDK5RAP2	ENSG00000136861	ENSCAFP00000018254	ENSCAFG00000012388	RBM4	ENSG00000173933	ENSCAFP00000025287	ENSCAFG00000017167	KCNN3	ENSG00000143603	ENSCAFP00000024403	ENSCAFG00000016589	SRSF5	ENSG00000100650
166	ENSCAFP00000022147	ENSCAFG00000015033	SH2D5	ENSG00000189410	ENSCAFP00000009096	ENSCAFG00000006052	RASSF2	ENSG00000101265	ENSCAFP00000011121	ENSCAFG00000007486	CEP89	ENSG00000121289	ENSCAFP00000000889	ENSCAFG00000000629	DENND6B	ENSG00000205593
167	ENSCAFP00000025388	ENSCAFG00000017235	FBXW9	ENSG00000132004	ENSCAFP00000021603	ENSCAFG00000014589	KDM6A	ENSG00000147050	ENSCAFP00000018128	ENSCAFG00000012302	DPAGT1	ENSG00000172269	ENSCAFP00000001400	ENSCAFG00000000986	TBC1D31	ENSG00000156787
168	ENSCAFP00000014136	ENSCAFG00000009608	CEP97	ENSG00000182504	ENSCAFP00000030832	ENSCAFG00000014361	MREG	ENSG00000118242	ENSCAFP00000004327	ENSCAFG00000002919	EFEMP1	ENSG00000115380	ENSCAFP00000032857	ENSCAFG00000024150	ARF6	ENSG00000165527
169	ENSCAFP00000009237	ENSCAFG00000006143	TUBGCP3	ENSG00000126216	ENSCAFP00000002095	ENSCAFG00000001446	FRMD3	ENSG00000172159	ENSCAFP00000029432	ENSCAFG00000019871	CLCC1	ENSG00000121940	ENSCAFP00000010693	ENSCAFG00000007186	POFUT1	ENSG00000101346
170	ENSCAFP00000018247	ENSCAFG00000012088	TUBGCP4	ENSG00000137822	ENSCAFP00000026847	ENSCAFG00000018173	LAMA3	ENSG00000053747	ENSCAFP00000025249	ENSCAFG00000017134	OGT	ENSG00000147162	ENSCAFP00000036267	ENSCAFG00000028839	RAB18	ENSG00000099246
171	ENSCAFP00000034647	ENSCAFG00000025088	PHOSPHO2	ENSG00000144362	ENSCAFP00000037328	ENSCAFG00000023910	LOXL1	ENSG00000129038	ENSCAFP00000038125	ENSCAFG00000029732	BRMS1L	ENSG00000100916	ENSCAFP00000023223	ENSCAFG00000015789	CEP170	ENSG00000143702
172	ENSCAFP00000017130	ENSCAFG00000011661	C20H3orf62	ENSG00000188315	ENSCAFP00000008817	ENSCAFG00000005889	RHOG	ENSG00000177105	ENSCAFP00000009329	ENSCAFG00000006222	CEP83	ENSG00000173588	ENSCAFP00000006892	ENSCAFG00000004616	RAB30	ENSG00000137502
173	ENSCAFP00000028323	ENSCAFG00000019203	RILP	ENSG00000167705	ENSCAFP00000001050	ENSCAFG00000000741	SYBU	ENSG00000147642	ENSCAFP00000026983	ENSCAFG00000018267	TOP3A	ENSG00000177302	ENSCAFP00000005151	ENSCAFG00000003440	CUL1	ENSG00000055130
174	ENSCAFP00000041022	ENSCAFG00000030705	TUBGCP2	ENSG00000130640	ENSCAFP00000005164	ENSCAFG00000003465	EGFR	ENSG00000146648	ENSCAFP00000016057	ENSCAFG00000010910	FEZ1	ENSG00000149557	ENSCAFP00000005431	ENSCAFG00000003644	STARD3NL	ENSG00000010270
175	ENSCAFP00000027729	ENSCAFG00000018794	DNAJC21	ENSG00000168724	ENSCAFP00000006413	ENSCAFG00000004299	GAD2	ENSG00000136750	ENSCAFP00000019453	ENSCAFG00000013195	EFEMP2	ENSG00000172638	ENSCAFP00000016669	ENSCAFG00000011318	ANOS1	ENSG00000011201
176	ENSCAFP00000020143	ENSCAFG00000013678	MBIP	ENSG00000151332	ENSCAFP00000023751	ENSCAFG00000016124	CLDN7	ENSG00000181885	ENSCAFP00000026696	ENSCAFG00000018061	HMG20A	ENSG00000140382	ENSCAFP00000011074	ENSCAFG00000007449	TRIM23	ENSG00000113595
177	ENSCAFP00000011304	ENSCAFG00000007630	POP4	ENSG00000105171	ENSCAFP00000001739	ENSCAFG00000001217	PTK2	ENSG00000169398	ENSCAFP00000015146	ENSCAFG00000010314	SRSF9	ENSG00000111786	ENSCAFP00000015538	ENSCAFG00000010528	DNM1L	ENSG00000087470
178	ENSCAFP00000037543	ENSCAFG00000007113	PCM1	ENSG00000078674	ENSCAFP00000017386	ENSCAFG00000011744	LAMB2	ENSG00000172037	ENSCAFP00000014423	ENSCAFG00000009797	STAT1	ENSG00000115415	ENSCAFP00000018020	ENSCAFG00000012212	RAB4A	ENSG00000168118
179	ENSCAFP00000022064	ENSCAFG00000014991	MZT2B	ENSG00000152082	ENSCAFP00000021616	ENSCAFG00000014597	ITGAV	ENSG00000138448	ENSCAFP00000000675	ENSCAFG00000000458	RAB21	ENSG00000080371	ENSCAFP00000027921	ENSCAFG00000023022	PDZD2
180	ENSCAFP00000024194	ENSCAFG00000016442	RDH11	ENSG00000072042	ENSCAFP00000003865	ENSCAFG00000002653	EPCAM	ENSG00000119888	ENSCAFP00000026899	ENSCAFG00000018206	B9D1		ENSCAFP00000010316	ENSCAFG00000006920	KCNIP3	ENSG00000115041
181	ENSCAFP00000023027	ENSCAFG00000015670	PTEN		ENSCAFP00000035955	ENSCAFG00000031675	COL8A1	ENSG00000144810	ENSCAFP00000013429	ENSCAFG00000009125	TMEM67	ENSG00000164953	ENSCAFP00000027702	ENSCAFG00000018776	NTAN1	ENSG00000157045
182	ENSCAFP00000025165	ENSCAFG00000017082	WWC1	ENSG00000113645	ENSCAFP00000004841	ENSCAFG00000003260	PLEK	ENSG00000115956	ENSCAFP00000014652	ENSCAFG00000009952	KCNIP2	ENSG00000120049	ENSCAFP00000002382	ENSCAFG00000001627	KIFC2	ENSG00000167702
183	ENSCAFP00000014041	ENSCAFG00000009556	CAGE1		ENSCAFP00000025258	ENSCAFG00000017133	MAST1	ENSG00000105613	ENSCAFP00000035222	ENSCAFG00000012444	ALG3	ENSG00000214160	ENSCAFP00000004159	ENSCAFG00000002809	HMGN3	ENSG00000118418
184	ENSCAFP00000013069	ENSCAFG00000008904	SHOX2	ENSG00000168779	ENSCAFP00000022169	ENSCAFG00000015041	DDOST	ENSG00000244038	ENSCAFP00000000305	ENSCAFG00000000212	SLC2A12	ENSG00000146411	ENSCAFP00000023173	ENSCAFG00000015757	CNP	ENSG00000173786
185	ENSCAFP00000037088	ENSCAFG00000032076	PDCD7	ENSG00000090470	ENSCAFP00000029643	ENSCAFG00000020004	VCAM1	ENSG00000162692	ENSCAFP00000025521	ENSCAFG00000017315	SEL1L	ENSG00000071537	ENSCAFP00000034211	ENSCAFG00000004157	RAB7A	ENSG00000075785
186	ENSCAFP00000004421	ENSCAFG00000002979	CEP162	ENSG00000135315	ENSCAFP00000009106	ENSCAFG00000006062	COL4A1	ENSG00000187498	ENSCAFP00000005450	ENSCAFG00000003661	PNPLA8	ENSG00000135241	ENSCAFP00000000213	ENSCAFG00000000145	RAB27B	ENSG00000041353
187	ENSCAFP00000011636	ENSCAFG00000007872	LETMD1	ENSG00000050426	ENSCAFP00000003910	ENSCAFG00000029582	LOC611446		ENSCAFP00000016020	ENSCAFG00000010866	RBM5	ENSG00000003756	ENSCAFP00000024563	ENSCAFG00000016706	SLC26A1	ENSG00000145217
188	ENSCAFP00000041468	ENSCAFG00000028604	VSTM2L	ENSG00000132821	ENSCAFP00000036779	ENSCAFG00000028453	LOC484306		ENSCAFP00000011564	ENSCAFG00000007815	CLP1	ENSG00000172409	ENSCAFP00000005284	ENSCAFG00000003549	ROCK2	ENSG00000134318
189	ENSCAFP00000006567	ENSCAFG00000004400	NINL	ENSG00000101004	ENSCAFP00000037334	ENSCAFG00000011895	PTAFR	ENSG00000169403	ENSCAFP00000041253	ENSCAFG00000012317	TMEM237	ENSG00000155755	ENSCAFP00000025159	ENSCAFG00000017087	LOC491949
190	ENSCAFP00000010516	ENSCAFG00000007075	TPX2	ENSG00000088325	ENSCAFP00000034143	ENSCAFG00000024858	ENSCAFG00000024858		ENSCAFP00000025359	ENSCAFG00000017216	TUFM	ENSG00000178952	ENSCAFP00000025475	ENSCAFG00000017294	P2RY10	ENSG00000078589
191	ENSCAFP00000026708	ENSCAFG00000018069	CCP110	ENSG00000103540	ENSCAFP00000008777	ENSCAFG00000005859	P4HB	ENSG00000185624	ENSCAFP00000041439	ENSCAFG00000009486	RPGRIP1L	ENSG00000103494	ENSCAFP00000031475	ENSCAFG00000010999	PRKAR1A	ENSG00000108946
192	ENSCAFP00000004363	ENSCAFG00000002942	HOXA2	ENSG00000105996	ENSCAFP00000000712	ENSCAFG00000000482	FLT4	ENSG00000037280	ENSCAFP00000006517	ENSCAFG00000004376	SYMPK	ENSG00000125755	ENSCAFP00000040118	ENSCAFG00000029187	RHOV	ENSG00000104140
193	ENSCAFP00000041911	ENSCAFG00000001938	VEGFA	ENSG00000112715	ENSCAFP00000019191	ENSCAFG00000013035	LOC100856270	ENSG00000072694	ENSCAFP00000003436	ENSCAFG00000002365	TMEM131	ENSG00000075568	ENSCAFP00000006171	ENSCAFG00000004152	DNAJC1	ENSG00000136770
194	ENSCAFP00000038268	ENSCAFG00000007690	VTI1B		ENSCAFP00000013703	ENSCAFG00000025512	SERPINB6	ENSG00000124570	ENSCAFP00000029276	ENSCAFG00000019780	SLC2A6	ENSG00000160326	ENSCAFP00000024933	ENSCAFG00000016948	LTBP2	ENSG00000119681
195	ENSCAFP00000029789	ENSCAFG00000020101	ST6GALNAC4	ENSG00000136840	ENSCAFP00000005518	ENSCAFG00000003703	SETD7	ENSG00000145391	ENSCAFP00000012272	ENSCAFG00000008344	CDKL2	ENSG00000138769	ENSCAFP00000002885	ENSCAFG00000001957	DOCK8	ENSG00000107099
196	ENSCAFP00000000816	ENSCAFG00000000579	CHKB	ENSG00000100288	ENSCAFP00000039411	ENSCAFG00000030721	COL10A1	ENSG00000123500	ENSCAFP00000029108	ENSCAFG00000019672	PMPCA	ENSG00000165688	ENSCAFP00000002914	ENSCAFG00000001981	SLC29A1	ENSG00000096384
197	ENSCAFP00000002575	ENSCAFG00000001763	KLHDC3	ENSG00000124702	ENSCAFP00000022020	ENSCAFG00000014945	RAB3A	ENSG00000105649	ENSCAFP00000036914	ENSCAFG00000009235	GART	ENSG00000159131	ENSCAFP00000008817	ENSCAFG00000005889	RHOG	ENSG00000177105
198	ENSCAFP00000011244	ENSCAFG00000007574	CYP26A1	ENSG00000095596	ENSCAFP00000039760	ENSCAFG00000031622	ORMDL3	ENSG00000172057	ENSCAFP00000009776	ENSCAFG00000006529	TMPO		ENSCAFP00000005199	ENSCAFG00000003488	PAPPA	ENSG00000182752
199	ENSCAFP00000035836	ENSCAFG00000015452	ARL6IP1		ENSCAFP00000015204	ENSCAFG00000010329	OSBPL5	ENSG00000021762	ENSCAFP00000019505	ENSCAFG00000013204	PTPRE	ENSG00000132334	ENSCAFP00000005842	ENSCAFG00000003907	BRAF	ENSG00000157764
200	ENSCAFP00000015332	ENSCAFG00000010427	IRX2	ENSG00000170561	ENSCAFP00000041915	ENSCAFG00000032520	PTPRN2	ENSG00000155093	ENSCAFP00000039174	ENSCAFG00000008083	FAM208A	ENSG00000163946	ENSCAFP00000019453	ENSCAFG00000013195	EFEMP2	ENSG00000172638
201	ENSCAFP00000005888	ENSCAFG00000003952	PRKAR2B	ENSG00000005249	ENSCAFP00000020873	ENSCAFG00000014161	CDC42BPG	ENSG00000171219	ENSCAFP00000029427	ENSCAFG00000019867	WDR47	ENSG00000085433	ENSCAFP00000018332	ENSCAFG00000012420	MTMR3	ENSG00000100330
202	ENSCAFP00000032514	ENSCAFG00000012136	NEK2	ENSG00000117650	ENSCAFP00000008533	ENSCAFG00000005704	TMEM173	ENSG00000184584	ENSCAFP00000025471	ENSCAFG00000017291	UBLCP1	ENSG00000164332	ENSCAFP00000025497	ENSCAFG00000017305	GTF2A1	ENSG00000165417
203	ENSCAFP00000012488	ENSCAFG00000008506	TCTN1	ENSG00000204852	ENSCAFP00000011125	ENSCAFG00000007493	KMT5A	ENSG00000183955	ENSCAFP00000016512	ENSCAFG00000023172	RBM8A	ENSG00000265241	ENSCAFP00000003824	ENSCAFG00000002631	RHOQ	ENSG00000119729
204	ENSCAFP00000031948	ENSCAFG00000017646	SERPINA1	ENSG00000197249	ENSCAFP00000006672	ENSCAFG00000004471	EED	ENSG00000074266	ENSCAFP00000001016	ENSCAFG00000000711	ALG12	ENSG00000182858	ENSCAFP00000013825	ENSCAFG00000009390	PPP3CC	ENSG00000120910
205	ENSCAFP00000025408	ENSCAFG00000017255	RAB11A	ENSG00000103769	ENSCAFP00000019342	ENSCAFG00000013121	RNASEL	ENSG00000135828	ENSCAFP00000024465	ENSCAFG00000016608	SLIT2	ENSG00000145147	ENSCAFP00000013969	ENSCAFG00000009500	AKTIP	ENSG00000166971
206	ENSCAFP00000021549	ENSCAFG00000014610	RND2	ENSG00000108830	ENSCAFP00000003064	ENSCAFG00000002079	KDR	ENSG00000128052	ENSCAFP00000001413	ENSCAFG00000000997	FAM83A	ENSG00000147689	ENSCAFP00000008295	ENSCAFG00000005549	UCP3
207	ENSCAFP00000025337	ENSCAFG00000017192	HMMR	ENSG00000072571	ENSCAFP00000022356	ENSCAFG00000015177	SELL	ENSG00000188404	ENSCAFP00000037328	ENSCAFG00000023910	LOXL1	ENSG00000129038	ENSCAFP00000007249	ENSCAFG00000004853	CHPF2	ENSG00000033100
208	ENSCAFP00000012364	ENSCAFG00000008406	TCTN3	ENSG00000119977	ENSCAFP00000023208	ENSCAFG00000015781	KDM5A	ENSG00000073614	ENSCAFP00000005669	ENSCAFG00000003807	KLF15	ENSG00000163884	ENSCAFP00000018229	ENSCAFG00000012372	PPIG	ENSG00000138398
209	ENSCAFP00000006762	ENSCAFG00000004527	MARK4	ENSG00000007047	ENSCAFP00000016461	ENSCAFG00000011187	PRKX	ENSG00000183943	ENSCAFP00000036886	ENSCAFG00000030579	OSER1	ENSG00000132823	ENSCAFP00000028298	ENSCAFG00000019188	PITPNA	ENSG00000174238
210	ENSCAFP00000004768	ENSCAFG00000003202	UTP11	ENSG00000183520	ENSCAFP00000006928	ENSCAFG00000004647	TMEM214	ENSG00000119777	ENSCAFP00000013518	ENSCAFG00000009187	LOXL2	ENSG00000134013	ENSCAFP00000006378	ENSCAFG00000004293	CCDC146	ENSG00000135205
211	ENSCAFP00000016383	ENSCAFG00000011126	HAUS2	ENSG00000137814	ENSCAFP00000019886	ENSCAFG00000013504	CLEC7A	ENSG00000172243	ENSCAFP00000010182	ENSCAFG00000006831	SLC15A4	ENSG00000139370	ENSCAFP00000022298	ENSCAFG00000015115	ARAF	ENSG00000078061
212	ENSCAFP00000010820	ENSCAFG00000023546	TCTN2	ENSG00000168778	ENSCAFP00000012718	ENSCAFG00000008657	KATNB1	ENSG00000140854	ENSCAFP00000006194	ENSCAFG00000004166	PMPCB	ENSG00000105819	ENSCAFP00000034612	ENSCAFG00000010440	GMNN	ENSG00000112312
213	ENSCAFP00000010319	ENSCAFG00000006938	HAUS5	ENSG00000249115	ENSCAFP00000032597	ENSCAFG00000032162	ENSCAFG00000032162		ENSCAFP00000025498	ENSCAFG00000017308	STON2	ENSG00000140022	ENSCAFP00000022408	ENSCAFG00000015200	STK16	ENSG00000115661
214	ENSCAFP00000030205	ENSCAFG00000020368	MIGA1	ENSG00000180488	ENSCAFP00000017561	ENSCAFG00000011937	PGBD1	ENSG00000137338	ENSCAFP00000012439	ENSCAFG00000008475	MRPL39	ENSG00000154719	ENSCAFP00000003345	ENSCAFG00000002301	ECM2	ENSG00000106823
215	ENSCAFP00000033188	ENSCAFG00000024373	RPP38	ENSG00000152464	ENSCAFP00000013676	ENSCAFG00000009293	IQGAP2	ENSG00000145703	ENSCAFP00000003677	ENSCAFG00000002524	RFPL4A		ENSCAFP00000017136	ENSCAFG00000011633	FAM160B1	ENSG00000151553
216	ENSCAFP00000000906	ENSCAFG00000000637	SLC12A2	ENSG00000064651	ENSCAFP00000038250	ENSCAFG00000030528	CHRAC1		ENSCAFP00000016777	ENSCAFG00000011408	ZNFX1	ENSG00000124201	ENSCAFP00000014969	ENSCAFG00000010198	RAB7B	ENSG00000276600
217	ENSCAFP00000010834	ENSCAFG00000007304	IGF1	ENSG00000017427	ENSCAFP00000000202	ENSCAFG00000000136	ATP5B	ENSG00000110955	ENSCAFP00000025038	ENSCAFG00000017002	TMEM107	ENSG00000179029	ENSCAFP00000013230	ENSCAFG00000008975	THBS4	ENSG00000113296
218	ENSCAFP00000021940	ENSCAFG00000014883	HAUS3	ENSG00000214367	ENSCAFP00000035313	ENSCAFG00000025409	METTL14	ENSG00000145388	ENSCAFP00000014799	ENSCAFG00000010064	CMBL	ENSG00000164237	ENSCAFP00000022438	ENSCAFG00000015213	STAT3	ENSG00000168610
219	ENSCAFP00000004456	ENSCAFG00000002994	NT5E	ENSG00000135318	ENSCAFP00000030067	ENSCAFG00000020263	PTGS1	ENSG00000095303	ENSCAFP00000037558	ENSCAFG00000032063	ENSCAFG00000032063		ENSCAFP00000035962	ENSCAFG00000032060	RAB11B	ENSG00000185236
220	ENSCAFP00000027029	ENSCAFG00000018299	PCYOX1L	ENSG00000145882	ENSCAFP00000012314	ENSCAFG00000008358	LOXL3	ENSG00000115318	ENSCAFP00000030438	ENSCAFG00000023066	RHOA	ENSG00000067560	ENSCAFP00000027709	ENSCAFG00000018782	PRLR	ENSG00000113494
221	ENSCAFP00000036187	ENSCAFG00000030099	C1D	ENSG00000197223	ENSCAFP00000013960	ENSCAFG00000009496	NAB1	ENSG00000138386	ENSCAFP00000027209	ENSCAFG00000018426	UPF3B	ENSG00000125351	ENSCAFP00000041850	ENSCAFG00000030847	PXDC1	ENSG00000168994
222	ENSCAFP00000005613	ENSCAFG00000003765	SLC41A3	ENSG00000114544	ENSCAFP00000007697	ENSCAFG00000005153	CD93	ENSG00000125810	ENSCAFP00000026321	ENSCAFG00000017834	TYK2	ENSG00000105397	ENSCAFP00000036634	ENSCAFG00000029621	ACER2	ENSG00000177076
223	ENSCAFP00000013429	ENSCAFG00000009125	TMEM67	ENSG00000164953	ENSCAFP00000009849	ENSCAFG00000006585	ALOX5AP	ENSG00000132965	ENSCAFP00000041850	ENSCAFG00000030847	PXDC1	ENSG00000168994	ENSCAFP00000018916	ENSCAFG00000012817	ABI2	ENSG00000138443
224	ENSCAFP00000022625	ENSCAFG00000015360	GLDN	ENSG00000186417	ENSCAFP00000018867	ENSCAFG00000012639	IQGAP1	ENSG00000140575	ENSCAFP00000022762	ENSCAFG00000015457	TSPAN11		ENSCAFP00000019204	ENSCAFG00000013046	CEP19	ENSG00000174007
225	ENSCAFP00000031574	ENSCAFG00000007569	CEP70	ENSG00000114107	ENSCAFP00000002485	ENSCAFG00000001713	TEK	ENSG00000120156	ENSCAFP00000001536	ENSCAFG00000001094	SMAD5	ENSG00000113658	ENSCAFP00000028160	ENSCAFG00000019083	SH3GL1	ENSG00000141985
226	ENSCAFP00000024335	ENSCAFG00000016534	ACTN1	ENSG00000072110	ENSCAFP00000026810	ENSCAFG00000018150	HNF1B	ENSG00000275410	ENSCAFP00000038836	ENSCAFG00000030892	PERP	ENSG00000112378	ENSCAFP00000035261	ENSCAFG00000007490	RALY	ENSG00000125970
227	ENSCAFP00000008546	ENSCAFG00000005711	CEP131	ENSG00000141577	ENSCAFP00000020352	ENSCAFG00000013807	TMEM47	ENSG00000147027	ENSCAFP00000019854	ENSCAFG00000013483	TMEM120A	ENSG00000189077	ENSCAFP00000038674	ENSCAFG00000030745	SRSF12	ENSG00000154548
228	ENSCAFP00000027491	ENSCAFG00000018634	TUBB4A	ENSG00000104833	ENSCAFP00000028598	ENSCAFG00000019359	P2RX1	ENSG00000108405	ENSCAFP00000015207	ENSCAFG00000010345	NECTIN3	ENSG00000177707	ENSCAFP00000009423	ENSCAFG00000006264	PCLO	ENSG00000186472
229	ENSCAFP00000028296	ENSCAFG00000019186	HAUS7	ENSG00000213397	ENSCAFP00000012707	ENSCAFG00000008621	TLL2	ENSG00000095587	ENSCAFP00000025899	ENSCAFG00000017567	SMAD2	ENSG00000175387	ENSCAFP00000029668	ENSCAFG00000020022	SASS6	ENSG00000156876
230	ENSCAFP00000010037	ENSCAFG00000006733	PAN3	ENSG00000152520	ENSCAFP00000008873	ENSCAFG00000005916	ANKRD28	ENSG00000206560	ENSCAFP00000016812	ENSCAFG00000011443	IL10	ENSG00000136634	ENSCAFP00000016528	ENSCAFG00000011222	TTBK2	ENSG00000128881
231	ENSCAFP00000029035	ENSCAFG00000019631	F8	ENSG00000185010	ENSCAFP00000016812	ENSCAFG00000011443	IL10	ENSG00000136634	ENSCAFP00000005124	ENSCAFG00000003438	COBL	ENSG00000106078	ENSCAFP00000027173	ENSCAFG00000018394	ARL15	ENSG00000185305
232	ENSCAFP00000037171	ENSCAFG00000031800	BBS10	ENSG00000179941	ENSCAFP00000019180	ENSCAFG00000013015	LOC478984	ENSG00000162747	ENSCAFP00000004629	ENSCAFG00000003110	TMEM17	ENSG00000186889	ENSCAFP00000021183	ENSCAFG00000014360	SPTSSB	ENSG00000196542
233	ENSCAFP00000002001	ENSCAFG00000001395	DDX17	ENSG00000100201	ENSCAFP00000030438	ENSCAFG00000023066	RHOA	ENSG00000067560	ENSCAFP00000027602	ENSCAFG00000018706	ALG6	ENSG00000088035	ENSCAFP00000028027	ENSCAFG00000018994	DHCR24	ENSG00000116133
234	ENSCAFP00000025615	ENSCAFG00000017383	APOOL	ENSG00000155008	ENSCAFP00000021580	ENSCAFG00000014639	C1QC	ENSG00000159189	ENSCAFP00000028124	ENSCAFG00000019059	UBXN6	ENSG00000167671	ENSCAFP00000004011	ENSCAFG00000002728	CDCA7L	ENSG00000164649
235	ENSCAFP00000038035	ENSCAFG00000029614	FBXO6	ENSG00000116663	ENSCAFP00000042279	ENSCAFG00000014184	MGAT2	ENSG00000168282	ENSCAFP00000025647	ENSCAFG00000017388	SMAD3	ENSG00000166949	ENSCAFP00000000596	ENSCAFG00000000415	RAP1B	ENSG00000127314
236	ENSCAFP00000016916	ENSCAFG00000011461	WWC3	ENSG00000047644	ENSCAFP00000025165	ENSCAFG00000017082	WWC1	ENSG00000113645	ENSCAFP00000006539	ENSCAFG00000004389	ABHD12	ENSG00000100997	ENSCAFP00000003445	ENSCAFG00000002370	GRHPR	ENSG00000137106
237	ENSCAFP00000000364	ENSCAFG00000000253	PEX7	ENSG00000112357	ENSCAFP00000007181	#N/A	#N/A	#N/A	ENSCAFP00000012176	ENSCAFG00000008293	FZD3	ENSG00000104290	ENSCAFP00000034143	ENSCAFG00000024858	ENSCAFG00000024858
238	ENSCAFP00000000636	ENSCAFG00000000436	RAB3IP		ENSCAFP00000040232	ENSCAFG00000030307	ENSCAFG00000030307		ENSCAFP00000021503	ENSCAFG00000014594	ABHD12B	ENSG00000131969	ENSCAFP00000027040	ENSCAFG00000018307	RETN	ENSG00000104918
239	ENSCAFP00000033052	ENSCAFG00000010937	CHKA	ENSG00000110721	ENSCAFP00000002594	ENSCAFG00000001782	MRPL2	ENSG00000112651	ENSCAFP00000006428	ENSCAFG00000004326	WDR33	ENSG00000136709	ENSCAFP00000042121	ENSCAFG00000031691	CRADD	ENSG00000169372
240	ENSCAFP00000028275	ENSCAFG00000019170	CETN2		ENSCAFP00000022453	ENSCAFG00000015228	VWF	ENSG00000110799	ENSCAFP00000002927	ENSCAFG00000001976	VCP	ENSG00000165280	ENSCAFP00000042903	ENSCAFG00000031549	SRP19	ENSG00000153037
241	ENSCAFP00000026375	ENSCAFG00000031460	ICAM1	ENSG00000090339	ENSCAFP00000003632	ENSCAFG00000002493	PHF3	ENSG00000118482	ENSCAFP00000001945	ENSCAFG00000001356	PDGFB	ENSG00000100311	ENSCAFP00000014427	ENSCAFG00000009815	SFXN3	ENSG00000107819
242	ENSCAFP00000019094	ENSCAFG00000012960	SEPT2	ENSG00000168385	ENSCAFP00000005692	ENSCAFG00000025057	LAMB1	ENSG00000091136	ENSCAFP00000019763	ENSCAFG00000013412	MFAP1	ENSG00000140259	ENSCAFP00000023085	ENSCAFG00000015708	ACTA2	ENSG00000107796
243	ENSCAFP00000018734	ENSCAFG00000012696	DYNC1I2	ENSG00000077380	ENSCAFP00000005995	ENSCAFG00000004039	TPRA1	ENSG00000163870	ENSCAFP00000002068	ENSCAFG00000001437	POLR2F	ENSG00000100142	ENSCAFP00000007500	ENSCAFG00000005035	ACVR2B	ENSG00000114739
244	ENSCAFP00000007391	ENSCAFG00000004968	FBF1	ENSG00000188878	ENSCAFP00000026375	ENSCAFG00000031460	ICAM1	ENSG00000090339	ENSCAFP00000008399	ENSCAFG00000005614	EIF4A3	ENSG00000141543	ENSCAFP00000022774	ENSCAFG00000015459	CCZ1	ENSG00000146574
245	ENSCAFP00000015967	ENSCAFG00000010819	PPP6R3	ENSG00000110075	ENSCAFP00000023403	ENSCAFG00000015912	JUP	ENSG00000173801	ENSCAFP00000029448	ENSCAFG00000019878	MVD	ENSG00000167508	ENSCAFP00000024572	ENSCAFG00000016702	PCNX1	ENSG00000100731
246	ENSCAFP00000004937	ENSCAFG00000003331	LOC100685620	ENSG00000228278	ENSCAFP00000001413	ENSCAFG00000000997	FAM83A	ENSG00000147689	ENSCAFP00000018614	ENSCAFG00000012633	PI4KB	ENSG00000143393	ENSCAFP00000023124	ENSCAFG00000015734	DAGLB	ENSG00000164535
247	ENSCAFP00000019200	ENSCAFG00000013022	CEP164	ENSG00000110274	ENSCAFP00000016108	ENSCAFG00000010846	PFKL	ENSG00000141959	ENSCAFP00000028074	ENSCAFG00000019021	GOSR1	ENSG00000108587	ENSCAFP00000023862	ENSCAFG00000016191	AP1S3	ENSG00000152056
248	ENSCAFP00000026367	ENSCAFG00000017866	ISLR	ENSG00000129009	ENSCAFP00000009872	ENSCAFG00000006601	POLR2I	ENSG00000105258	ENSCAFP00000022052	ENSCAFG00000014966	SMPD4	ENSG00000136699	ENSCAFP00000006436	ENSCAFG00000004334	SELENOI	ENSG00000138018
249	ENSCAFP00000006086	ENSCAFG00000004104	CEP57	ENSG00000166037	ENSCAFP00000007068	ENSCAFG00000004739	FASTK	ENSG00000164896	ENSCAFP00000012314	ENSCAFG00000008358	LOXL3	ENSG00000115318	ENSCAFP00000003133	ENSCAFG00000002145	IL1RL2	ENSG00000115598
250	ENSCAFP00000017708	ENSCAFG00000012028	DHRS9	ENSG00000073737	ENSCAFP00000003355	ENSCAFG00000002313	OGN	ENSG00000106809	ENSCAFP00000006181	ENSCAFG00000004163	HMCES	ENSG00000183624	ENSCAFP00000005794	ENSCAFG00000003886	PLEKHA4	ENSG00000105559
251	ENSCAFP00000010483	ENSCAFG00000007057	NPHP1	ENSG00000144061	ENSCAFP00000024445	ENSCAFG00000016607	MSN	ENSG00000147065	ENSCAFP00000015505	ENSCAFG00000010527	RBBP4	ENSG00000162521	ENSCAFP00000012742	ENSCAFG00000008656	MADD	ENSG00000110514
252	ENSCAFP00000024199	ENSCAFG00000016446	RDH12	ENSG00000139988	ENSCAFP00000042887	ENSCAFG00000028867	ZNF22	ENSG00000165512	ENSCAFP00000018361	ENSCAFG00000012468	OSM	ENSG00000099985	ENSCAFP00000023597	ENSCAFG00000016020	ACTB	ENSG00000075624
253	ENSCAFP00000028889	ENSCAFG00000019539	FBXW5	ENSG00000159069	ENSCAFP00000001014	ENSCAFG00000000701	LOC481722	ENSG00000244731	ENSCAFP00000014475	ENSCAFG00000009847	PCIF1	ENSG00000100982	ENSCAFP00000011796	ENSCAFG00000007967	MRPS27	ENSG00000113048
254	ENSCAFP00000001216	ENSCAFG00000000847	FGFR1OP	ENSG00000213066	ENSCAFP00000016462	ENSCAFG00000011171	ALDH3B1		ENSCAFP00000009230	ENSCAFG00000006142	DCN	ENSG00000011465	ENSCAFP00000025242	ENSCAFG00000017139	CLN3	ENSG00000188603
255	ENSCAFP00000022609	ENSCAFG00000015345	CC2D2A	ENSG00000048342	ENSCAFP00000012822	ENSCAFG00000008723	SPI1	ENSG00000066336	ENSCAFP00000042783	ENSCAFG00000030698	IL22RA1	ENSG00000142677	ENSCAFP00000038197	ENSCAFG00000001983	SLC35B2	ENSG00000157593
256	ENSCAFP00000042393	ENSCAFG00000029045	ACSL3	ENSG00000123983	ENSCAFP00000027822	ENSCAFG00000018857	GPC4	ENSG00000076716	ENSCAFP00000029747	ENSCAFG00000020074	TMEM231	ENSG00000205084	ENSCAFP00000013295	ENSCAFG00000009047	TENT2	ENSG00000164329
257	ENSCAFP00000026016	ENSCAFG00000017639	LARP1	ENSG00000155506	ENSCAFP00000023934	ENSCAFG00000023992	ADGRE3	ENSG00000131355	ENSCAFP00000016844	ENSCAFG00000011466	IL24	ENSG00000162892	ENSCAFP00000024156	ENSCAFG00000016413	GNAI1	ENSG00000127955
258	ENSCAFP00000011121	ENSCAFG00000007486	CEP89	ENSG00000121289	ENSCAFP00000015487	ENSCAFG00000010530	CCDC80	ENSG00000091986	ENSCAFP00000005701	ENSCAFG00000003828	ZBTB24	ENSG00000112365	ENSCAFP00000020574	ENSCAFG00000013972	ZFAND6	ENSG00000086666
259	ENSCAFP00000017123	ENSCAFG00000011637	IQCB1	ENSG00000173226	ENSCAFP00000009656	ENSCAFG00000006413	NCKAP1L	ENSG00000123338	ENSCAFP00000018204	ENSCAFG00000012329	UQCRC1	ENSG00000010256	ENSCAFP00000012500	ENSCAFG00000008514	CSNK2A2	ENSG00000070770
260	ENSCAFP00000017399	ENSCAFG00000011820	PRPF3	ENSG00000117360	ENSCAFP00000012835	ENSCAFG00000008711	MME	ENSG00000196549	ENSCAFP00000026919	ENSCAFG00000018216	RBBP8	ENSG00000101773	ENSCAFP00000027021	ENSCAFG00000018282	ROCK1	ENSG00000067900
261	ENSCAFP00000027812	ENSCAFG00000018851	CEP76	ENSG00000101624	ENSCAFP00000011995	ENSCAFG00000008101	PLOD2	ENSG00000152952	ENSCAFP00000019814	ENSCAFG00000013455	TSEN15	ENSG00000198860	ENSCAFP00000013098	ENSCAFG00000008883	TLL1	ENSG00000038295
262	ENSCAFP00000002807	ENSCAFG00000001909	KIF24	ENSG00000186638	ENSCAFP00000027254	ENSCAFG00000018443	RHOT1	ENSG00000126858	ENSCAFP00000025876	ENSCAFG00000017551	CSTF2	ENSG00000101811	ENSCAFP00000029356	ENSCAFG00000019825	GNAI3	ENSG00000065135
263	ENSCAFP00000011335	ENSCAFG00000007620	PREX2	ENSG00000046889	ENSCAFP00000020386	ENSCAFG00000013826	SEC23A	ENSG00000100934	ENSCAFP00000018659	ENSCAFG00000012681	GH1	ENSG00000259384	ENSCAFP00000024745	ENSCAFG00000016829	UBTD2	ENSG00000168246
264	ENSCAFP00000028782	ENSCAFG00000019460	TUBB4B	ENSG00000188229	ENSCAFP00000000511	ENSCAFG00000000355	MGAT4B	ENSG00000161013	ENSCAFP00000003917	ENSCAFG00000002675	TSEN34	ENSG00000170892	ENSCAFP00000034226	ENSCAFG00000005641	RAB2B	ENSG00000129472
265	ENSCAFP00000019466	ENSCAFG00000013206	SFI1	ENSG00000198089	ENSCAFP00000024978	ENSCAFG00000016977	DLX3	ENSG00000064195	ENSCAFP00000029409	ENSCAFG00000019855	TAF13	ENSG00000197780	ENSCAFP00000004081	ENSCAFG00000002758	SLC44A1	ENSG00000070214
266	ENSCAFP00000008989	ENSCAFG00000005997	GPCPD1	ENSG00000125772	ENSCAFP00000017359	ENSCAFG00000011792	KDM2A	ENSG00000173120	ENSCAFP00000027021	ENSCAFG00000018282	ROCK1	ENSG00000067900	ENSCAFP00000018449	ENSCAFG00000012525	MUC13
267	ENSCAFP00000000649	ENSCAFG00000000443	TUBB	ENSG00000196230	ENSCAFP00000023924	ENSCAFG00000016231	FUT8	ENSG00000033170	ENSCAFP00000019787	ENSCAFG00000013425	EIF2S3		ENSCAFP00000031006	ENSCAFG00000016220	DDI2	ENSG00000197312
268	ENSCAFP00000004792	ENSCAFG00000003228	PXDN	ENSG00000130508	ENSCAFP00000018655	ENSCAFG00000012666	F11R	ENSG00000158769	ENSCAFP00000038762	ENSCAFG00000028788	ARL14EP	ENSG00000152219	ENSCAFP00000038728	ENSCAFG00000011221	FGFR1OP2	ENSG00000111790
269	ENSCAFP00000012130	ENSCAFG00000008218	ADGRV1	ENSG00000164199	ENSCAFP00000009921	ENSCAFG00000006638	SNAI2	ENSG00000019549	ENSCAFP00000039546	ENSCAFG00000029897	TRPM2	ENSG00000142185	ENSCAFP00000023440	ENSCAFG00000015940	ADIPOR2	ENSG00000006831
270	ENSCAFP00000020492	ENSCAFG00000013909	SERPINE1	ENSG00000106366	ENSCAFP00000018230	ENSCAFG00000012378	RBM4B	ENSG00000173914	ENSCAFP00000012381	ENSCAFG00000008422	ZNF704	ENSG00000164684	ENSCAFP00000025498	ENSCAFG00000017308	STON2	ENSG00000140022
271	ENSCAFP00000009423	ENSCAFG00000006264	PCLO	ENSG00000186472	ENSCAFP00000028037	ENSCAFG00000018993	USP7	ENSG00000187555	ENSCAFP00000011384	ENSCAFG00000007659	SMAD1	ENSG00000170365	ENSCAFP00000001053	ENSCAFG00000000745	TBC1D22A	ENSG00000054611
272	ENSCAFP00000003947	ENSCAFG00000002700	PRPF31	ENSG00000105618	ENSCAFP00000016550	ENSCAFG00000011247	LAPTM5	ENSG00000162511	ENSCAFP00000036705	ENSCAFG00000030019	TRIAP1		ENSCAFP00000030438	ENSCAFG00000023066	RHOA	ENSG00000067560
273	ENSCAFP00000041872	ENSCAFG00000013178	OLA1	ENSG00000138430	ENSCAFP00000004171	ENSCAFG00000032162	ENSCAFG00000032162		ENSCAFP00000016090	ENSCAFG00000010909	CPSF2	ENSG00000165934	ENSCAFP00000040726	ENSCAFG00000031029	HRAS	ENSG00000174775
274	ENSCAFP00000012995	ENSCAFG00000008846	FBXO41	ENSG00000163013	ENSCAFP00000014197	ENSCAFG00000009654	RBL2	ENSG00000103479	ENSCAFP00000001866	ENSCAFG00000001300	SLC35B4	ENSG00000205060	ENSCAFP00000011473	ENSCAFG00000007747	SLC10A7	ENSG00000120519
275	ENSCAFP00000026899	ENSCAFG00000018206	B9D1		ENSCAFP00000004138	ENSCAFG00000002796	CCDC88A	ENSG00000115355	ENSCAFP00000012707	ENSCAFG00000008621	TLL2	ENSG00000095587	ENSCAFP00000012799	ENSCAFG00000008689	PRKCD	ENSG00000163932
276	ENSCAFP00000001900	ENSCAFG00000001324	ATF4	ENSG00000128272	ENSCAFP00000009440	ENSCAFG00000006262	DNAJC13	ENSG00000138246	ENSCAFP00000024244	ENSCAFG00000016473	NSD1	ENSG00000165671	ENSCAFP00000013956	ENSCAFG00000009493	NEMP2	ENSG00000189362
277	ENSCAFP00000022418	ENSCAFG00000015209	TUBA4A	ENSG00000127824	ENSCAFP00000025770	ENSCAFG00000017482	ITGA11	ENSG00000137809	ENSCAFP00000007428	ENSCAFG00000004990	SLC35F5	ENSG00000115084	ENSCAFP00000010002	ENSCAFG00000006702	HSD17B12	ENSG00000149084
278	ENSCAFP00000004380	ENSCAFG00000002955	BCL11A	ENSG00000119866	ENSCAFP00000012494	ENSCAFG00000008511	HVCN1	ENSG00000122986	ENSCAFP00000025931	ENSCAFG00000017590	SMG8	ENSG00000167447	ENSCAFP00000010339	ENSCAFG00000006946	CSNK2A1	ENSG00000101266
279	ENSCAFP00000009329	ENSCAFG00000006222	CEP83	ENSG00000173588	ENSCAFP00000026761	ENSCAFG00000018101	CD74	ENSG00000019582	ENSCAFP00000032977	ENSCAFG00000019494	NUBP2	ENSG00000095906	ENSCAFP00000039008	ENSCAFG00000031840	ENSCAFG00000031840
280	ENSCAFP00000020717	ENSCAFG00000014054	ACHE	ENSG00000087085	ENSCAFP00000021105	ENSCAFG00000014289	DNAJC10	ENSG00000077232	ENSCAFP00000028678	ENSCAFG00000019402	AVPR2	ENSG00000126895	ENSCAFP00000019342	ENSCAFG00000013121	RNASEL	ENSG00000135828
281	ENSCAFP00000005531	ENSCAFG00000003711	SNRNP70	ENSG00000104852	ENSCAFP00000019275	ENSCAFG00000013069	BACE1	ENSG00000186318	ENSCAFP00000013098	ENSCAFG00000008883	TLL1	ENSG00000038295	ENSCAFP00000015747	ENSCAFG00000010699	TMEM234	ENSG00000160055
282	ENSCAFP00000025740	ENSCAFG00000017464	MKS1	ENSG00000011143	ENSCAFP00000031410	ENSCAFG00000032222	DLA-12		ENSCAFP00000000241	ENSCAFG00000000164	SMAD4	ENSG00000141646	ENSCAFP00000039411	ENSCAFG00000030721	COL10A1	ENSG00000123500
283	ENSCAFP00000026262	ENSCAFG00000017802	VRK1	ENSG00000100749	ENSCAFP00000026348	ENSCAFG00000017855	SPARC	ENSG00000113140	ENSCAFP00000040466	ENSCAFG00000001400	PUF60	ENSG00000179950	ENSCAFP00000040965	ENSCAFG00000029086	ARF4	ENSG00000168374
284	ENSCAFP00000041810	ENSCAFG00000031801	RPP30	ENSG00000148688	ENSCAFP00000020903	ENSCAFG00000014175	ITGA4	ENSG00000115232	ENSCAFP00000002907	ENSCAFG00000001974	KANK1	ENSG00000107104	ENSCAFP00000017935	ENSCAFG00000012169	SYTL1	ENSG00000142765
285	ENSCAFP00000041439	ENSCAFG00000009486	RPGRIP1L	ENSG00000103494	ENSCAFP00000032511	ENSCAFG00000013735	ITGB3	ENSG00000259753	ENSCAFP00000029529	ENSCAFG00000019935	FAM102B	ENSG00000162636	ENSCAFP00000005418	ENSCAFG00000003629	RAB14	ENSG00000119396
286	ENSCAFP00000023234	ENSCAFG00000015803	SDCCAG8	ENSG00000054282	ENSCAFP00000009038	ENSCAFG00000006046	COL6A5	ENSG00000172752	ENSCAFP00000024479	ENSCAFG00000016632	EIF4A1	ENSG00000161960	ENSCAFP00000004864	ENSCAFG00000003272	ELMO1	ENSG00000155849
287	ENSCAFP00000042018	ENSCAFG00000018660	ENSCAFG00000018660		ENSCAFP00000024612	ENSCAFG00000016741	HDGF	ENSG00000143321	ENSCAFP00000020821	ENSCAFG00000014129	CXHXorf38	ENSG00000185753	ENSCAFP00000015979	ENSCAFG00000010857	MMAB	ENSG00000139428
288	ENSCAFP00000039701	ENSCAFG00000032654	EXOSC5	ENSG00000077348	ENSCAFP00000011273	ENSCAFG00000007602	COPB2	ENSG00000184432	ENSCAFP00000023536	ENSCAFG00000015978	UGDH	ENSG00000109814	ENSCAFP00000028414	ENSCAFG00000019258	VWA1	ENSG00000179403
289	ENSCAFP00000028407	ENSCAFG00000019251	CREBBP	ENSG00000005339	ENSCAFP00000027126	ENSCAFG00000018361	TMEM98	ENSG00000006042	ENSCAFP00000028851	ENSCAFG00000019515	DPP7	ENSG00000176978	ENSCAFP00000021749	ENSCAFG00000014753	CHST7	ENSG00000147119
290	ENSCAFP00000000570	ENSCAFG00000000394	RPP21	ENSG00000241370	ENSCAFP00000011546	ENSCAFG00000007805	OCLN	ENSG00000197822	ENSCAFP00000028267	ENSCAFG00000019161	GABRA3	ENSG00000011677	ENSCAFP00000001968	ENSCAFG00000001378	MAPK14	ENSG00000112062
291	ENSCAFP00000011412	ENSCAFG00000007694	RNF7	ENSG00000114125	ENSCAFP00000002148	ENSCAFG00000001492	BTBD9	ENSG00000183826	ENSCAFP00000021146	ENSCAFG00000014322	PCOLCE	ENSG00000106333	ENSCAFP00000000988	ENSCAFG00000000692	SELENOO	ENSG00000073169
292	ENSCAFP00000023956	ENSCAFG00000016241	SMC1A	ENSG00000072501	ENSCAFP00000022766	ENSCAFG00000015461	POLR2G	ENSG00000168002	ENSCAFP00000013768	ENSCAFG00000009344	SLC22A23	ENSG00000137266	ENSCAFP00000030996	ENSCAFG00000015891	GHITM	ENSG00000165678
293	ENSCAFP00000026704	ENSCAFG00000018063	ACSL4	ENSG00000068366	ENSCAFP00000001474	ENSCAFG00000001045	NDUFB9	ENSG00000147684	ENSCAFP00000038235	ENSCAFG00000004690	ENSCAFG00000004690		ENSCAFP00000010834	ENSCAFG00000007304	IGF1	ENSG00000017427
294	ENSCAFP00000024794	ENSCAFG00000016855	HOXB7	ENSG00000260027	ENSCAFP00000014548	ENSCAFG00000009885	JARID2	ENSG00000008083	ENSCAFP00000000138	ENSCAFG00000000100	SEC11C	ENSG00000166562	ENSCAFP00000010139	ENSCAFG00000006798	RASL11A	ENSG00000122035
295	ENSCAFP00000017143	ENSCAFG00000011667	ETNK1	ENSG00000139163	ENSCAFP00000024310	ENSCAFG00000016522	PLOD1	ENSG00000083444	ENSCAFP00000029179	ENSCAFG00000019714	SLC2A5	ENSG00000142583	ENSCAFP00000023172	ENSCAFG00000015755	ZDHHC4	ENSG00000136247
296	ENSCAFP00000000313	ENSCAFG00000000219	TRIM36	ENSG00000152503	ENSCAFP00000017193	ENSCAFG00000011698	TLR7	ENSG00000196664	ENSCAFP00000036896	ENSCAFG00000030501	LOC487739	ENSG00000159128	ENSCAFP00000017258	ENSCAFG00000011728	RAB42
297	ENSCAFP00000028677	ENSCAFG00000019401	PGP	ENSG00000184207	ENSCAFP00000010091	ENSCAFG00000025524	LOC609452		ENSCAFP00000042903	ENSCAFG00000031549	SRP19	ENSG00000153037	ENSCAFP00000006581	ENSCAFG00000004408	CAB39L	ENSG00000102547
298	ENSCAFP00000040017	ENSCAFG00000019298	PAFAH1B1	ENSG00000007168	ENSCAFP00000020261	ENSCAFG00000023383	FOXD3	ENSG00000187140	ENSCAFP00000020825	ENSCAFG00000017798	MORF4L2	ENSG00000123562	ENSCAFP00000037612	ENSCAFG00000018436	SREBF1	ENSG00000072310
299	ENSCAFP00000008716	ENSCAFG00000005807	NUMA1	ENSG00000137497	ENSCAFP00000002323	ENSCAFG00000001585	FLNC	ENSG00000128591	ENSCAFP00000003684	ENSCAFG00000002528	TGFBR1	ENSG00000106799	ENSCAFP00000002174	ENSCAFG00000001508	RAC2	ENSG00000128340
300	ENSCAFP00000008814	ENSCAFG00000005882	PCYT2	ENSG00000185813	ENSCAFP00000001147	ENSCAFG00000000803	DLA-DRA	ENSG00000204287	ENSCAFP00000022438	ENSCAFG00000015213	STAT3	ENSG00000168610	ENSCAFP00000007003	ENSCAFG00000004698	ABCB8	ENSG00000197150
