# Supplementary material for: RNA-seq of nine canine prostate cancer cell lines reveals diverse therapeutic target signatures
Source: Cancer Cell Int. 2022 Feb 2;22:54. doi: 10.1186/s12935-021-02422-9 (PMC8812184; doi:10.1186/s12935-021-02422-9)
Supplement: Supplementary file 3 — Additional file 3. Functional analysis of top 300 genes associated with chemoresistance. [file 12935_2021_2422_MOESM3_ESM.xlsx]

## Sheet: S3
Functional analysis of top 300 genes associated with chemoresistance
Functional analysis of genes associated with doxorubicin resistance in metabolic activity
Category	Term	Count	%	PValue	Genes	FDR
GOTERM_BP_DIRECT	GO:0000086~G2/M transition of mitotic cell cycle	40	14.5455	2.82317e-37	ENSG00000198089, ENSG00000114107, ENSG00000134057, ENSG00000136811, ENSG00000005249, ENSG00000249115, ENSG00000174799, ENSG00000054282, ENSG00000117650, ENSG00000166851, ENSG00000166037, ENSG00000007168, ENSG00000007047, ENSG00000078674, ENSG00000151849, ENSG00000188229, ENSG00000127824, ENSG00000160299, ENSG00000087586, ENSG00000141577, ENSG00000213066, ENSG00000147874, ENSG00000214367, ENSG0000…	3.72376e-34
GOTERM_BP_DIRECT	GO:0060271~cilium morphogenesis	20	7.27273	9.92102e-13	ENSG00000103494, ENSG00000128881, ENSG00000048342, ENSG00000135541, ENSG00000173588, ENSG00000135315, ENSG00000110274, ENSG00000173226, ENSG00000119977, ENSG00000188026, ENSG00000078674, ENSG00000168385, ENSG00000204852, ENSG00000188878, ENSG00000011143, ENSG00000167705, ENSG00000121289, ENSG00000186638, ENSG00000164953, ENSG00000168778	6.54291e-10
GOTERM_BP_DIRECT	GO:0051297~centrosome organization	11	4	9.78942e-11	ENSG00000214367, ENSG00000054282, ENSG00000213397, ENSG00000166851, ENSG00000078674, ENSG00000137814, ENSG00000175216, ENSG00000136861, ENSG00000131351, ENSG00000147874, ENSG00000249115	4.30408e-08
GOTERM_BP_DIRECT	GO:0042384~cilium assembly	17	6.18182	1.38687e-10	ENSG00000103494, ENSG00000128881, ENSG00000048342, ENSG00000135541, ENSG00000173588, ENSG00000135315, ENSG00000110274, ENSG00000173226, ENSG00000078674, ENSG00000168385, ENSG00000188878, ENSG00000160299, ENSG00000011143, ENSG00000121289, ENSG00000186638, ENSG00000164953, ENSG00000168778	4.57319e-08
GOTERM_BP_DIRECT	GO:0051415~interphase microtubule nucleation by interphase microtubule organizing center	6	2.18182	1.32317e-08	ENSG00000204899, ENSG00000275835, ENSG00000126216, ENSG00000137822, ENSG00000128159, ENSG00000130640	3.49052e-06
GOTERM_BP_DIRECT	GO:0007067~mitotic nuclear division	20	7.27273	1.78242e-08	ENSG00000214367, ENSG00000213397, ENSG00000137814, ENSG00000175216, ENSG00000159069, ENSG00000131351, ENSG00000137497, ENSG00000110274, ENSG00000249115, ENSG00000100749, ENSG00000117650, ENSG00000166851, ENSG00000007168, ENSG00000007047, ENSG00000139350, ENSG00000168385, ENSG00000088325, ENSG00000087586, ENSG00000145386, ENSG00000147874	3.91836e-06
GOTERM_BP_DIRECT	GO:0051301~cell division	23	8.36364	5.70374e-08	ENSG00000214367, ENSG00000213397, ENSG00000072501, ENSG00000196230, ENSG00000137814, ENSG00000175216, ENSG00000134057, ENSG00000131351, ENSG00000116117, ENSG00000137497, ENSG00000110274, ENSG00000249115, ENSG00000100749, ENSG00000117650, ENSG00000007047, ENSG00000139350, ENSG00000151849, ENSG00000168385, ENSG00000088325, ENSG00000087586, ENSG00000100014, ENSG00000145386, ENSG00000147874	1.07475e-05
GOTERM_BP_DIRECT	GO:0090307~mitotic spindle assembly	9	3.27273	9.81076e-08	ENSG00000204899, ENSG00000117650, ENSG00000275835, ENSG00000103769, ENSG00000088325, ENSG00000126216, ENSG00000137822, ENSG00000128159, ENSG00000130640	1.61755e-05
GOTERM_BP_DIRECT	GO:0051225~spindle assembly	8	2.90909	1.98855e-07	ENSG00000214367, ENSG00000213397, ENSG00000117650, ENSG00000196230, ENSG00000137814, ENSG00000131351, ENSG00000147874, ENSG00000249115	2.91434e-05
GOTERM_BP_DIRECT	GO:0007020~microtubule nucleation	7	2.54545	4.28568e-07	ENSG00000275835, ENSG00000151849, ENSG00000126216, ENSG00000137822, ENSG00000010017, ENSG00000128159, ENSG00000130640	5.65281e-05
GOTERM_BP_DIRECT	GO:0001682~tRNA 5'-leader removal	6	2.18182	5.22456e-07	ENSG00000152464, ENSG00000105171, ENSG00000124787, ENSG00000241370, ENSG00000148688, ENSG00000172336	6.26472e-05
GOTERM_BP_DIRECT	GO:0051298~centrosome duplication	7	2.54545	9.10361e-07	ENSG00000275835, ENSG00000175216, ENSG00000126216, ENSG00000137822, ENSG00000128159, ENSG00000103540, ENSG00000130640	0.000100064
GOTERM_BP_DIRECT	GO:0002576~platelet degranulation	11	4	5.66164e-06	ENSG00000112715, ENSG00000072110, ENSG00000185010, ENSG00000127824, ENSG00000129009, ENSG00000198734, ENSG00000197249, ENSG00000017427, ENSG00000228278, ENSG00000106366, ENSG00000175899	0.000574439
GOTERM_BP_DIRECT	GO:0007126~meiotic nuclear division	6	2.18182	3.56178e-05	ENSG00000072501, ENSG00000275835, ENSG00000126216, ENSG00000137822, ENSG00000128159, ENSG00000130640	0.0033557
GOTERM_BP_DIRECT	GO:0035058~nonmotile primary cilium assembly	6	2.18182	7.1049e-05	ENSG00000179941, ENSG00000078674, ENSG00000048342, ENSG00000151849, ENSG00000011143, ENSG00000121289	0.0058571
GOTERM_BP_DIRECT	GO:0006656~phosphatidylcholine biosynthetic process	6	2.18182	7.1049e-05	ENSG00000173868, ENSG00000070214, ENSG00000110721, ENSG00000100288, ENSG00000161217, ENSG00000087085	0.0058571
GOTERM_BP_DIRECT	GO:0006646~phosphatidylethanolamine biosynthetic process	5	1.81818	0.000104608	ENSG00000173868, ENSG00000110721, ENSG00000139163, ENSG00000100288, ENSG00000185813	0.00811634
GOTERM_BP_DIRECT	GO:0007099~centriole replication	5	1.81818	0.000140551	ENSG00000151849, ENSG00000136861, ENSG00000142731, ENSG00000103540, ENSG00000174799	0.0102993
GOTERM_BP_DIRECT	GO:0031122~cytoplasmic microtubule organization	6	2.18182	0.000183869	ENSG00000078674, ENSG00000275835, ENSG00000126216, ENSG00000137822, ENSG00000128159, ENSG00000130640	0.0127644
GOTERM_BP_DIRECT	GO:0071539~protein localization to centrosome	5	1.81818	0.000237921	ENSG00000078674, ENSG00000139350, ENSG00000173588, ENSG00000087586, ENSG00000141577	0.0156909
GOTERM_BP_DIRECT	GO:0006364~rRNA processing	11	4	0.000385058	ENSG00000111615, ENSG00000152464, ENSG00000077348, ENSG00000197223, ENSG00000105171, ENSG00000171311, ENSG00000183520, ENSG00000124787, ENSG00000164934, ENSG00000241370, ENSG00000148688	0.0241853
GOTERM_CC_DIRECT	GO:0005813~centrosome	56	20.3636	1.49465e-33	ENSG00000103494, ENSG00000114107, ENSG00000137822, ENSG00000136811, ENSG00000054282, ENSG00000117650, ENSG00000116044, ENSG00000138430, ENSG00000007168, ENSG00000007047, ENSG00000166037, ENSG00000188026, ENSG00000275835, ENSG00000151849, ENSG00000126216, ENSG00000160299, ENSG00000164934, ENSG00000121289, ENSG00000141577, ENSG00000213066, ENSG00000147874, ENSG00000128159, ENSG00000169504, ENSG0000…	4.31954e-31
GOTERM_CC_DIRECT	GO:0005814~centriole	23	8.36364	5.79507e-18	ENSG00000128881, ENSG00000198089, ENSG00000135541, ENSG00000173588, ENSG00000135315, ENSG00000136811, ENSG00000110274, ENSG00000173226, ENSG00000174799, ENSG00000054282, ENSG00000078674, ENSG00000139350, ENSG00000101624, ENSG00000151849, ENSG00000188878, ENSG00000126216, ENSG00000160299, ENSG00000087586, ENSG00000011143, ENSG00000121289, ENSG00000186638, ENSG00000142731, ENSG00000103540	8.37387e-16
GOTERM_CC_DIRECT	GO:0005829~cytosol	109	39.6364	1.95033e-15	ENSG00000072501, ENSG00000152503, ENSG00000114107, ENSG00000112685, ENSG00000136811, ENSG00000153037, ENSG00000172115, ENSG00000100749, ENSG00000188026, ENSG00000100983, ENSG00000126216, ENSG00000127824, ENSG00000121289, ENSG00000141577, ENSG00000169504, ENSG00000128881, ENSG00000198574, ENSG00000072110, ENSG00000048342, ENSG00000069869, ENSG00000113645, ENSG00000171311, ENSG00000137198, ENSG0000…	1.87881e-13
GOTERM_CC_DIRECT	GO:0005874~microtubule	28	10.1818	2.15271e-12	ENSG00000136158, ENSG00000137822, ENSG00000136811, ENSG00000249115, ENSG00000117650, ENSG00000166037, ENSG00000007047, ENSG00000275835, ENSG00000151849, ENSG00000126216, ENSG00000188229, ENSG00000127824, ENSG00000160299, ENSG00000087586, ENSG00000147874, ENSG00000128159, ENSG00000100271, ENSG00000214367, ENSG00000213397, ENSG00000196230, ENSG00000104833, ENSG00000136861, ENSG00000131351, ENSG0000…	1.55533e-10
GOTERM_CC_DIRECT	GO:0000922~spindle pole	18	6.54545	5.64675e-12	ENSG00000175216, ENSG00000136861, ENSG00000134057, ENSG00000131351, ENSG00000137822, ENSG00000136811, ENSG00000137497, ENSG00000130640, ENSG00000117650, ENSG00000166851, ENSG00000275835, ENSG00000139350, ENSG00000103769, ENSG00000088325, ENSG00000188878, ENSG00000126216, ENSG00000121289, ENSG00000128159	3.26382e-10
GOTERM_CC_DIRECT	GO:0000923~equatorial microtubule organizing center	6	2.18182	1.22738e-08	ENSG00000204899, ENSG00000275835, ENSG00000126216, ENSG00000137822, ENSG00000128159, ENSG00000130640	5.9119e-07
GOTERM_CC_DIRECT	GO:0005819~spindle	15	5.45455	1.62916e-08	ENSG00000214367, ENSG00000213397, ENSG00000135315, ENSG00000137497, ENSG00000249115, ENSG00000100749, ENSG00000204899, ENSG00000166851, ENSG00000168385, ENSG00000088325, ENSG00000126216, ENSG00000152082, ENSG00000087586, ENSG00000100014, ENSG00000147874	6.72609e-07
GOTERM_CC_DIRECT	GO:0070652~HAUS complex	6	2.18182	4.23095e-08	ENSG00000214367, ENSG00000213397, ENSG00000137814, ENSG00000131351, ENSG00000147874, ENSG00000249115	1.52843e-06
GOTERM_CC_DIRECT	GO:0005655~nucleolar ribonuclease P complex	6	2.18182	1.11122e-07	ENSG00000152464, ENSG00000105171, ENSG00000124787, ENSG00000241370, ENSG00000148688, ENSG00000172336	3.56824e-06
GOTERM_CC_DIRECT	GO:0031093~platelet alpha granule lumen	10	3.63636	1.95899e-07	ENSG00000112715, ENSG00000072110, ENSG00000185010, ENSG00000129009, ENSG00000198734, ENSG00000197249, ENSG00000017427, ENSG00000228278, ENSG00000106366, ENSG00000175899	5.66147e-06
GOTERM_CC_DIRECT	GO:0036038~MKS complex	6	2.18182	2.4625e-07	ENSG00000048342, ENSG00000204852, ENSG00000135541, ENSG00000011143, ENSG00000164953, ENSG00000168778	6.46966e-06
GOTERM_CC_DIRECT	GO:0036064~ciliary basal body	12	4.36364	4.43707e-07	ENSG00000103494, ENSG00000128881, ENSG00000007047, ENSG00000188026, ENSG00000078674, ENSG00000139350, ENSG00000151849, ENSG00000176101, ENSG00000135541, ENSG00000011143, ENSG00000167705, ENSG00000136811	1.0686e-05
GOTERM_CC_DIRECT	GO:0035869~ciliary transition zone	7	2.54545	8.34559e-07	ENSG00000103494, ENSG00000128881, ENSG00000078674, ENSG00000048342, ENSG00000168385, ENSG00000141577, ENSG00000164953	1.85529e-05
GOTERM_CC_DIRECT	GO:0005815~microtubule organizing center	14	5.09091	1.51806e-06	ENSG00000182504, ENSG00000128272, ENSG00000136861, ENSG00000137822, ENSG00000130640, ENSG00000007047, ENSG00000275835, ENSG00000126216, ENSG00000101004, ENSG00000100014, ENSG00000213066, ENSG00000141577, ENSG00000147874, ENSG00000128159	3.13372e-05
GOTERM_CC_DIRECT	GO:0008274~gamma-tubulin ring complex	5	1.81818	1.662e-06	ENSG00000204899, ENSG00000275835, ENSG00000152082, ENSG00000137822, ENSG00000128159	3.20212e-05
GOTERM_CC_DIRECT	GO:0005816~spindle pole body	5	1.81818	3.82158e-06	ENSG00000275835, ENSG00000126216, ENSG00000137822, ENSG00000128159, ENSG00000130640	6.90273e-05
GOTERM_CC_DIRECT	GO:0097539~ciliary transition fiber	5	1.81818	7.53204e-06	ENSG00000188878, ENSG00000173588, ENSG00000136811, ENSG00000121289, ENSG00000110274	0.000128045
GOTERM_CC_DIRECT	GO:0015630~microtubule cytoskeleton	11	4	0.000107616	ENSG00000214367, ENSG00000166851, ENSG00000166037, ENSG00000007047, ENSG00000088325, ENSG00000175216, ENSG00000087586, ENSG00000137822, ENSG00000141577, ENSG00000173226, ENSG00000169504	0.00172784
GOTERM_CC_DIRECT	GO:0008275~gamma-tubulin small complex	3	1.09091	0.00100862	ENSG00000151849, ENSG00000126216, ENSG00000130640	0.0153416
Functional analysis of genes associated with doxorubicin resistance in cell count
Category	Term	Count	%	PValue	Genes	FDR
GOTERM_BP_DIRECT	GO:0030198~extracellular matrix organization	43	16.0448	1.7491e-34	ENSG00000161638, ENSG00000158769, ENSG00000137809, ENSG00000108821, ENSG00000112769, ENSG00000128052, ENSG00000172037, ENSG00000060718, ENSG00000164171, ENSG00000005884, ENSG00000171812, ENSG00000115232, ENSG00000162692, ENSG00000196739, ENSG00000187498, ENSG00000080573, ENSG00000164692, ENSG00000049540, ENSG00000160255, ENSG00000123500, ENSG00000150093, ENSG00000110799, ENSG00000091136, ENSG0000…	3.12389e-31
GOTERM_BP_DIRECT	GO:0007155~cell adhesion	36	13.4328	2.79374e-15	ENSG00000133800, ENSG00000161638, ENSG00000158769, ENSG00000177103, ENSG00000137809, ENSG00000108821, ENSG00000112769, ENSG00000172037, ENSG00000172752, ENSG00000134013, ENSG00000164171, ENSG00000173801, ENSG00000005884, ENSG00000115232, ENSG00000162692, ENSG00000188404, ENSG00000160255, ENSG00000110799, ENSG00000091136, ENSG00000133110, ENSG00000138448, ENSG00000084636, ENSG00000113361, ENSG0000…	2.49481e-12
GOTERM_BP_DIRECT	GO:0050900~leukocyte migration	20	7.46269	6.15693e-14	ENSG00000158769, ENSG00000019582, ENSG00000161638, ENSG00000108821, ENSG00000147065, ENSG00000150093, ENSG00000138448, ENSG00000171860, ENSG00000005884, ENSG00000091409, ENSG00000115232, ENSG00000164251, ENSG00000164692, ENSG00000188404, ENSG00000160255, ENSG00000140678, ENSG00000120156, ENSG00000259753, ENSG00000086062, ENSG00000090339	3.66543e-11
GOTERM_BP_DIRECT	GO:0007229~integrin-mediated signaling pathway	17	6.34328	6.76213e-12	ENSG00000161638, ENSG00000137809, ENSG00000150093, ENSG00000115956, ENSG00000033170, ENSG00000138448, ENSG00000137845, ENSG00000164171, ENSG00000084636, ENSG00000005884, ENSG00000091409, ENSG00000011600, ENSG00000115232, ENSG00000169398, ENSG00000160255, ENSG00000140678, ENSG00000259753	3.01929e-09
GOTERM_BP_DIRECT	GO:0030574~collagen catabolic process	14	5.22388	3.24445e-11	ENSG00000108821, ENSG00000172752, ENSG00000060718, ENSG00000204262, ENSG00000171812, ENSG00000142156, ENSG00000144810, ENSG00000187498, ENSG00000142173, ENSG00000080573, ENSG00000164692, ENSG00000123500, ENSG00000087245, ENSG00000143387	1.15389e-08
GOTERM_BP_DIRECT	GO:0033627~cell adhesion mediated by integrin	9	3.35821	3.87644e-11	ENSG00000091409, ENSG00000161638, ENSG00000137809, ENSG00000150093, ENSG00000138448, ENSG00000164171, ENSG00000259753, ENSG00000084636, ENSG00000090339	1.15389e-08
GOTERM_BP_DIRECT	GO:0035987~endodermal cell differentiation	10	3.73134	1.68606e-10	ENSG00000142156, ENSG00000115232, ENSG00000161638, ENSG00000144810, ENSG00000091136, ENSG00000138448, ENSG00000060718, ENSG00000160255, ENSG00000087245, ENSG00000053747	4.30186e-08
GOTERM_BP_DIRECT	GO:0031589~cell-substrate adhesion	8	2.98507	7.68631e-09	ENSG00000091409, ENSG00000161638, ENSG00000150093, ENSG00000110799, ENSG00000138448, ENSG00000164171, ENSG00000259753, ENSG00000183943	1.71597e-06
GOTERM_BP_DIRECT	GO:0030335~positive regulation of cell migration	18	6.71642	2.35534e-08	ENSG00000161638, ENSG00000112715, ENSG00000108821, ENSG00000091136, ENSG00000128052, ENSG00000138448, ENSG00000137845, ENSG00000138795, ENSG00000137872, ENSG00000091409, ENSG00000146648, ENSG00000164251, ENSG00000169398, ENSG00000148400, ENSG00000180921, ENSG00000176170, ENSG00000182578, ENSG00000019549	4.67403e-06
GOTERM_BP_DIRECT	GO:0030199~collagen fibril organization	9	3.35821	1.31439e-07	ENSG00000176692, ENSG00000108821, ENSG00000080573, ENSG00000113083, ENSG00000164692, ENSG00000134013, ENSG00000060718, ENSG00000149257, ENSG00000204262	2.34751e-05
GOTERM_BP_DIRECT	GO:0007160~cell-matrix adhesion	12	4.47761	1.66101e-07	ENSG00000133800, ENSG00000162692, ENSG00000091409, ENSG00000115232, ENSG00000137809, ENSG00000150093, ENSG00000080573, ENSG00000138448, ENSG00000160255, ENSG00000164171, ENSG00000259753, ENSG00000005884	2.69688e-05
GOTERM_BP_DIRECT	GO:0048333~mesodermal cell differentiation	6	2.23881	2.70678e-07	ENSG00000147050, ENSG00000150093, ENSG00000164171, ENSG00000259753, ENSG00000005884, ENSG00000132510	4.02859e-05
GOTERM_BP_DIRECT	GO:0034113~heterotypic cell-cell adhesion	7	2.61194	6.4796e-07	ENSG00000115232, ENSG00000161638, ENSG00000150093, ENSG00000138448, ENSG00000160255, ENSG00000140678, ENSG00000259753	8.90198e-05
GOTERM_BP_DIRECT	GO:0010595~positive regulation of endothelial cell migration	9	3.35821	1.40268e-06	ENSG00000113140, ENSG00000213015, ENSG00000112715, ENSG00000176692, ENSG00000128052, ENSG00000120156, ENSG00000138685, ENSG00000259753, ENSG00000037280	0.000178942
GOTERM_BP_DIRECT	GO:0070374~positive regulation of ERK1 and ERK2 cascade	14	5.22388	2.57524e-06	ENSG00000019582, ENSG00000112715, ENSG00000161905, ENSG00000128052, ENSG00000136244, ENSG00000134242, ENSG00000138685, ENSG00000037280, ENSG00000118972, ENSG00000146648, ENSG00000164251, ENSG00000120156, ENSG00000090339, ENSG00000182578	0.000306626
GOTERM_BP_DIRECT	GO:0007159~leukocyte cell-cell adhesion	7	2.61194	3.25524e-06	ENSG00000162692, ENSG00000115232, ENSG00000161638, ENSG00000147065, ENSG00000150093, ENSG00000160255, ENSG00000090339	0.000363367
GOTERM_BP_DIRECT	GO:0050776~regulation of immune response	10	3.73134	5.49201e-06	ENSG00000162692, ENSG00000011600, ENSG00000115232, ENSG00000108821, ENSG00000072694, ENSG00000150093, ENSG00000164692, ENSG00000188404, ENSG00000160255, ENSG00000090339	0.000576984
GOTERM_BP_DIRECT	GO:0071230~cellular response to amino acid stimulus	8	2.98507	1.0101e-05	ENSG00000142156, ENSG00000146648, ENSG00000108821, ENSG00000187498, ENSG00000164692, ENSG00000087245, ENSG00000084636, ENSG00000204262	0.00100224
GOTERM_BP_DIRECT	GO:0006954~inflammatory response	19	7.08955	1.35449e-05	ENSG00000158769, ENSG00000213015, ENSG00000161905, ENSG00000095303, ENSG00000196664, ENSG00000172243, ENSG00000136244, ENSG00000171860, ENSG00000244731, ENSG00000136634, ENSG00000115884, ENSG00000169403, ENSG00000137462, ENSG00000164251, ENSG00000160255, ENSG00000160013, ENSG00000162711, ENSG00000176170, ENSG00000182578	0.00127322
GOTERM_BP_DIRECT	GO:0046718~viral entry into host cell	9	3.35821	1.7682e-05	ENSG00000158769, ENSG00000161638, ENSG00000150093, ENSG00000166825, ENSG00000138448, ENSG00000164171, ENSG00000259753, ENSG00000118640, ENSG00000090339	0.001579
GOTERM_BP_DIRECT	GO:0048010~vascular endothelial growth factor receptor signaling pathway	9	3.35821	2.53145e-05	ENSG00000067560, ENSG00000112715, ENSG00000176692, ENSG00000123338, ENSG00000169398, ENSG00000128052, ENSG00000138448, ENSG00000259753, ENSG00000037280	0.00215294
GOTERM_BP_DIRECT	GO:0001525~angiogenesis	15	5.59701	2.74188e-05	ENSG00000110955, ENSG00000161638, ENSG00000112715, ENSG00000128052, ENSG00000138448, ENSG00000136720, ENSG00000138798, ENSG00000171812, ENSG00000144810, ENSG00000169398, ENSG00000166825, ENSG00000087245, ENSG00000120156, ENSG00000183943, ENSG00000125850	0.00222591
GOTERM_BP_DIRECT	GO:0016337~single organismal cell-cell adhesion	10	3.73134	4.44087e-05	ENSG00000171812, ENSG00000162692, ENSG00000091409, ENSG00000146648, ENSG00000062038, ENSG00000184363, ENSG00000125810, ENSG00000173801, ENSG00000057294, ENSG00000090339	0.00344843
GOTERM_BP_DIRECT	GO:0070208~protein heterotrimerization	5	1.86567	5.41319e-05	ENSG00000142156, ENSG00000108821, ENSG00000142173, ENSG00000164692, ENSG00000133466	0.00402832
GOTERM_BP_DIRECT	GO:0042060~wound healing	9	3.35821	6.01322e-05	ENSG00000113140, ENSG00000146648, ENSG00000062038, ENSG00000161905, ENSG00000113083, ENSG00000136244, ENSG00000138685, ENSG00000259753, ENSG00000115884	0.00429585
GOTERM_BP_DIRECT	GO:2000811~negative regulation of anoikis	5	1.86567	0.000187538	ENSG00000161638, ENSG00000150093, ENSG00000169398, ENSG00000148400, ENSG00000019549	0.0127751
GOTERM_BP_DIRECT	GO:0030324~lung development	8	2.98507	0.000193128	ENSG00000113140, ENSG00000112715, ENSG00000146648, ENSG00000113083, ENSG00000148400, ENSG00000105649, ENSG00000138685, ENSG00000005884	0.0127751
GOTERM_BP_DIRECT	GO:0043588~skin development	6	2.23881	0.000221411	ENSG00000091409, ENSG00000008196, ENSG00000080573, ENSG00000173801, ENSG00000204262, ENSG00000005884	0.0141228
GOTERM_BP_DIRECT	GO:0048754~branching morphogenesis of an epithelial tube	5	1.86567	0.000306089	ENSG00000112715, ENSG00000148400, ENSG00000086062, ENSG00000275410, ENSG00000138798	0.0188509
GOTERM_BP_DIRECT	GO:0051894~positive regulation of focal adhesion assembly	5	1.86567	0.000382006	ENSG00000112715, ENSG00000128052, ENSG00000120156, ENSG00000084636, ENSG00000140575	0.0227421
GOTERM_BP_DIRECT	GO:0001568~blood vessel development	6	2.23881	0.00040658	ENSG00000064195, ENSG00000108821, ENSG00000112769, ENSG00000164692, ENSG00000138448, ENSG00000176170	0.0234243
GOTERM_BP_DIRECT	GO:0010811~positive regulation of cell-substrate adhesion	6	2.23881	0.000467126	ENSG00000091409, ENSG00000161638, ENSG00000144810, ENSG00000161905, ENSG00000091986, ENSG00000005884	0.0260715
GOTERM_BP_DIRECT	GO:0035924~cellular response to vascular endothelial growth factor stimulus	5	1.86567	0.000572641	ENSG00000162692, ENSG00000112715, ENSG00000128052, ENSG00000148400, ENSG00000037280	0.030992
GOTERM_BP_DIRECT	GO:0002040~sprouting angiogenesis	5	1.86567	0.000972558	ENSG00000148400, ENSG00000134013, ENSG00000120156, ENSG00000138795, ENSG00000037280	0.0497957
GOTERM_BP_DIRECT	GO:0050927~positive regulation of positive chemotaxis	4	1.49254	0.000975839	ENSG00000112715, ENSG00000164251, ENSG00000128052, ENSG00000164171	0.0497957
GOTERM_CC_DIRECT	GO:0031012~extracellular matrix	27	10.0746	1.34509e-13	ENSG00000108821, ENSG00000112769, ENSG00000172037, ENSG00000172752, ENSG00000134013, ENSG00000106809, ENSG00000173801, ENSG00000131981, ENSG00000171812, ENSG00000187498, ENSG00000164692, ENSG00000087245, ENSG00000110955, ENSG00000110799, ENSG00000091136, ENSG00000133110, ENSG00000204262, ENSG00000142156, ENSG00000144810, ENSG00000182492, ENSG00000142173, ENSG00000140479, ENSG00000142910, ENSG0000…	3.79314e-11
GOTERM_CC_DIRECT	GO:0005581~collagen trimer	17	6.34328	4.32389e-13	ENSG00000108821, ENSG00000159189, ENSG00000172752, ENSG00000060718, ENSG00000133466, ENSG00000173369, ENSG00000204262, ENSG00000171812, ENSG00000142156, ENSG00000196739, ENSG00000142173, ENSG00000113083, ENSG00000164692, ENSG00000149257, ENSG00000123500, ENSG00000082196, ENSG00000106333	6.09669e-11
GOTERM_CC_DIRECT	GO:0009986~cell surface	34	12.6866	3.06143e-12	ENSG00000161638, ENSG00000177103, ENSG00000164171, ENSG00000137845, ENSG00000005884, ENSG00000115232, ENSG00000162692, ENSG00000119888, ENSG00000137462, ENSG00000146648, ENSG00000182240, ENSG00000148400, ENSG00000160255, ENSG00000120156, ENSG00000168899, ENSG00000110955, ENSG00000019582, ENSG00000112715, ENSG00000150093, ENSG00000138448, ENSG00000204287, ENSG00000115884, ENSG00000113140, ENSG0000…	2.87774e-10
GOTERM_CC_DIRECT	GO:0008305~integrin complex	11	4.10448	8.2646e-12	ENSG00000091409, ENSG00000115232, ENSG00000161638, ENSG00000137809, ENSG00000150093, ENSG00000138448, ENSG00000160255, ENSG00000140678, ENSG00000164171, ENSG00000259753, ENSG00000005884	5.82654e-10
GOTERM_CC_DIRECT	GO:0005925~focal adhesion	25	9.32836	1.06489e-08	ENSG00000161638, ENSG00000137809, ENSG00000117519, ENSG00000128591, ENSG00000164171, ENSG00000137845, ENSG00000177105, ENSG00000173801, ENSG00000005884, ENSG00000196549, ENSG00000115232, ENSG00000146648, ENSG00000144824, ENSG00000120156, ENSG00000067560, ENSG00000147065, ENSG00000150093, ENSG00000138448, ENSG00000115884, ENSG00000091409, ENSG00000169398, ENSG00000259753, ENSG00000185624, ENSG0000…	5.31322e-07
GOTERM_CC_DIRECT	GO:0005576~extracellular region	48	17.9104	1.13047e-08	ENSG00000095587, ENSG00000108821, ENSG00000112769, ENSG00000115318, ENSG00000128052, ENSG00000115956, ENSG00000172037, ENSG00000172752, ENSG00000060718, ENSG00000106809, ENSG00000136634, ENSG00000173369, ENSG00000037280, ENSG00000118972, ENSG00000138798, ENSG00000171812, ENSG00000196739, ENSG00000187498, ENSG00000080573, ENSG00000164692, ENSG00000148400, ENSG00000049540, ENSG00000127824, ENSG0000…	5.31322e-07
GOTERM_CC_DIRECT	GO:0005788~endoplasmic reticulum lumen	18	6.71642	1.48446e-08	ENSG00000108821, ENSG00000060718, ENSG00000077232, ENSG00000084636, ENSG00000204262, ENSG00000171812, ENSG00000142156, ENSG00000144810, ENSG00000196739, ENSG00000187498, ENSG00000142173, ENSG00000080573, ENSG00000164692, ENSG00000149257, ENSG00000123500, ENSG00000155093, ENSG00000186318, ENSG00000185624	5.98024e-07
GOTERM_CC_DIRECT	GO:0009897~external side of plasma membrane	17	6.34328	4.01138e-08	ENSG00000019582, ENSG00000161638, ENSG00000150093, ENSG00000138448, ENSG00000136244, ENSG00000164171, ENSG00000115884, ENSG00000005884, ENSG00000091409, ENSG00000162692, ENSG00000188404, ENSG00000166825, ENSG00000140678, ENSG00000185624, ENSG00000086062, ENSG00000090339, ENSG00000076716	1.41401e-06
GOTERM_CC_DIRECT	GO:0005604~basement membrane	12	4.47761	5.48402e-08	ENSG00000171812, ENSG00000113140, ENSG00000091409, ENSG00000187498, ENSG00000112769, ENSG00000159166, ENSG00000091136, ENSG00000134013, ENSG00000172037, ENSG00000091986, ENSG00000129038, ENSG00000053747	1.71833e-06
GOTERM_CC_DIRECT	GO:0070062~extracellular exosome	71	26.4925	1.02467e-06	ENSG00000136859, ENSG00000158769, ENSG00000162747, ENSG00000112769, ENSG00000095303, ENSG00000172037, ENSG00000106809, ENSG00000173801, ENSG00000173369, ENSG00000138798, ENSG00000115232, ENSG00000119888, ENSG00000080573, ENSG00000083444, ENSG00000164692, ENSG00000048471, ENSG00000160255, ENSG00000127824, ENSG00000149257, ENSG00000082196, ENSG00000147676, ENSG00000168899, ENSG00000074319, ENSG0000…	2.88956e-05
GOTERM_CC_DIRECT	GO:0005578~proteinaceous extracellular matrix	18	6.71642	2.14835e-06	ENSG00000112715, ENSG00000110799, ENSG00000133110, ENSG00000172752, ENSG00000060718, ENSG00000106809, ENSG00000084636, ENSG00000204262, ENSG00000171812, ENSG00000113140, ENSG00000182492, ENSG00000142173, ENSG00000113083, ENSG00000164692, ENSG00000049540, ENSG00000123500, ENSG00000087245, ENSG00000076716	5.5076e-05
GOTERM_CC_DIRECT	GO:0005615~extracellular space	39	14.5522	1.22061e-05	ENSG00000136859, ENSG00000124570, ENSG00000177103, ENSG00000108821, ENSG00000115318, ENSG00000134013, ENSG00000133466, ENSG00000106809, ENSG00000136634, ENSG00000118972, ENSG00000138798, ENSG00000131981, ENSG00000162692, ENSG00000146648, ENSG00000164692, ENSG00000087245, ENSG00000149257, ENSG00000082196, ENSG00000076716, ENSG00000112715, ENSG00000147065, ENSG00000091136, ENSG00000133110, ENSG0000…	0.000277468
GOTERM_CC_DIRECT	GO:0005886~plasma membrane	89	33.209	1.27911e-05	ENSG00000158769, ENSG00000162747, ENSG00000128591, ENSG00000171860, ENSG00000164171, ENSG00000173801, ENSG00000115993, ENSG00000135324, ENSG00000115355, ENSG00000138798, ENSG00000115232, ENSG00000137462, ENSG00000119888, ENSG00000126858, ENSG00000184584, ENSG00000164251, ENSG00000148400, ENSG00000160255, ENSG00000160013, ENSG00000087245, ENSG00000120156, ENSG00000168899, ENSG00000074319, ENSG0000…	0.000277468
GOTERM_CC_DIRECT	GO:0045121~membrane raft	14	5.22388	2.19697e-05	ENSG00000131378, ENSG00000108405, ENSG00000150093, ENSG00000144063, ENSG00000128052, ENSG00000137462, ENSG00000146648, ENSG00000102934, ENSG00000149257, ENSG00000120156, ENSG00000186318, ENSG00000090339, ENSG00000147676, ENSG00000140575	0.000442533
GOTERM_CC_DIRECT	GO:0043235~receptor complex	10	3.73134	0.000212401	ENSG00000146648, ENSG00000150093, ENSG00000148400, ENSG00000196664, ENSG00000160255, ENSG00000155093, ENSG00000259753, ENSG00000037280, ENSG00000005884, ENSG00000138798	0.00399314
GOTERM_CC_DIRECT	GO:0005911~cell-cell junction	11	4.10448	0.000476341	ENSG00000158769, ENSG00000161638, ENSG00000156453, ENSG00000184363, ENSG00000120156, ENSG00000197822, ENSG00000173801, ENSG00000057294, ENSG00000147027, ENSG00000140575, ENSG00000179604	0.0083955
GOTERM_CC_DIRECT	GO:0005783~endoplasmic reticulum	25	9.32836	0.00178295	ENSG00000161638, ENSG00000128052, ENSG00000196664, ENSG00000151778, ENSG00000172057, ENSG00000077232, ENSG00000106809, ENSG00000135324, ENSG00000115355, ENSG00000162692, ENSG00000008394, ENSG00000182240, ENSG00000083444, ENSG00000162711, ENSG00000149257, ENSG00000132965, ENSG00000110799, ENSG00000076554, ENSG00000244038, ENSG00000152952, ENSG00000119777, ENSG00000100934, ENSG00000006042, ENSG0000…	0.0289517
GOTERM_CC_DIRECT	GO:0016327~apicolateral plasma membrane	4	1.49254	0.00184798	ENSG00000181885, ENSG00000107186, ENSG00000197822, ENSG00000173801	0.0289517
GOTERM_CC_DIRECT	GO:0000139~Golgi membrane	20	7.46269	0.00238367	ENSG00000019582, ENSG00000213203, ENSG00000144063, ENSG00000033170, ENSG00000196664, ENSG00000136750, ENSG00000168282, ENSG00000137845, ENSG00000204287, ENSG00000206560, ENSG00000136720, ENSG00000100934, ENSG00000146648, ENSG00000148400, ENSG00000184432, ENSG00000147642, ENSG00000161013, ENSG00000100055, ENSG00000086062, ENSG00000128268	0.0353787
Functional analysis of genes associated with carboplatin resistance in metabolic activity
Category	Term	Count	%	PValue	Genes	FDR
GOTERM_BP_DIRECT	GO:0016575~histone deacetylation	11	4	1.29777e-09	ENSG00000102054, ENSG00000169375, ENSG00000032219, ENSG00000150459, ENSG00000164576, ENSG00000111707, ENSG00000164105, ENSG00000162521, ENSG00000100916, ENSG00000123562, ENSG00000174744	1.89734e-06
GOTERM_BP_DIRECT	GO:0031124~mRNA 3'-end processing	9	3.27273	7.46894e-07	ENSG00000125351, ENSG00000172409, ENSG00000101811, ENSG00000163634, ENSG00000165934, ENSG00000051596, ENSG00000111786, ENSG00000265241, ENSG00000141543	0.00054598
GOTERM_BP_DIRECT	GO:0006369~termination of RNA polymerase II transcription	9	3.27273	4.23614e-06	ENSG00000125351, ENSG00000172409, ENSG00000101811, ENSG00000163634, ENSG00000165934, ENSG00000051596, ENSG00000111786, ENSG00000265241, ENSG00000141543	0.00206441
GOTERM_BP_DIRECT	GO:1904659~glucose transmembrane transport	6	2.18182	1.12934e-05	ENSG00000136856, ENSG00000142583, ENSG00000197496, ENSG00000151229, ENSG00000160326, ENSG00000146411	0.00412774
GOTERM_BP_DIRECT	GO:0046323~glucose import	5	1.81818	5.24479e-05	ENSG00000136856, ENSG00000197496, ENSG00000151229, ENSG00000160326, ENSG00000146411	0.0153358
GOTERM_BP_DIRECT	GO:0006488~dolichol-linked oligosaccharide biosynthetic process	5	1.81818	7.46481e-05	ENSG00000119523, ENSG00000182858, ENSG00000214160, ENSG00000088035, ENSG00000172269	0.0181893
GOTERM_BP_DIRECT	GO:0006388~tRNA splicing, via endonucleolytic cleavage and ligation	5	1.81818	0.000102977	ENSG00000198860, ENSG00000182173, ENSG00000172409, ENSG00000101811, ENSG00000170892	0.0215075
GOTERM_BP_DIRECT	GO:0007179~transforming growth factor beta receptor signaling pathway	9	3.27273	0.000120989	ENSG00000067560, ENSG00000157933, ENSG00000106799, ENSG00000175387, ENSG00000166949, ENSG00000113658, ENSG00000170365, ENSG00000141646, ENSG00000100311	0.0221108
GOTERM_BP_DIRECT	GO:0015992~proton transport	7	2.54545	0.000177658	ENSG00000110955, ENSG00000136856, ENSG00000139370, ENSG00000197496, ENSG00000151229, ENSG00000160326, ENSG00000146411	0.0288596
GOTERM_BP_DIRECT	GO:0007183~SMAD protein complex assembly	4	1.45455	0.00021374	ENSG00000175387, ENSG00000166949, ENSG00000170365, ENSG00000141646	0.0312488
GOTERM_CC_DIRECT	GO:0071141~SMAD protein complex	5	1.81818	3.76322e-06	ENSG00000175387, ENSG00000166949, ENSG00000113658, ENSG00000170365, ENSG00000141646	0.00111767
GOTERM_CC_DIRECT	GO:0035869~ciliary transition zone	6	2.18182	1.91645e-05	ENSG00000103494, ENSG00000179029, ENSG00000205084, ENSG00000155755, ENSG00000164953, ENSG00000186889	0.00284593
GOTERM_CC_DIRECT	GO:0036038~MKS complex	4	1.45455	0.000477446	ENSG00000205084, ENSG00000164953, ENSG00000168778, ENSG00000186889	0.0472672
Functional analysis of genes associated with carboplatin resistance in cell count
Category	Term	Count	%	PValue	Genes	FDR
GOTERM_BP_DIRECT	GO:0007264~small GTPase mediated signal transduction	30	10.6007	1.31358e-17	ENSG00000174775, ENSG00000137502, ENSG00000134594, ENSG00000099246, ENSG00000177105, ENSG00000171700, ENSG00000113595, ENSG00000276600, ENSG00000168374, ENSG00000119729, ENSG00000165527, ENSG00000100302, ENSG00000107099, ENSG00000185236, ENSG00000104140, ENSG00000168118, ENSG00000122035, ENSG00000067560, ENSG00000129472, ENSG00000041353, ENSG00000128340, ENSG00000075785, ENSG00000105649, ENSG0000…	1.93096e-14
GOTERM_BP_DIRECT	GO:0006928~movement of cell or subcellular component	10	3.53357	1.50952e-05	ENSG00000112062, ENSG00000168610, ENSG00000075624, ENSG00000155849, ENSG00000165527, ENSG00000096968, ENSG00000138443, ENSG00000017427, ENSG00000011201, ENSG00000136754	0.011095
GOTERM_CC_DIRECT	GO:0005622~intracellular	54	19.0813	2.502e-12	ENSG00000065491, ENSG00000259384, ENSG00000134318, ENSG00000111912, ENSG00000099985, ENSG00000137501, ENSG00000137502, ENSG00000174775, ENSG00000119681, ENSG00000134594, ENSG00000172748, ENSG00000276600, ENSG00000168374, ENSG00000119729, ENSG00000100302, ENSG00000107099, ENSG00000185236, ENSG00000104140, ENSG00000108984, ENSG00000067560, ENSG00000041353, ENSG00000075785, ENSG00000181031, ENSG0000…	7.0056e-10
GOTERM_CC_DIRECT	GO:0005829~cytosol	84	29.682	3.04725e-05	ENSG00000134318, ENSG00000174292, ENSG00000166908, ENSG00000108946, ENSG00000174775, ENSG00000111790, ENSG00000137106, ENSG00000153037, ENSG00000054282, ENSG00000055130, ENSG00000168610, ENSG00000136770, ENSG00000120910, ENSG00000158560, ENSG00000168374, ENSG00000119729, ENSG00000107099, ENSG00000134709, ENSG00000104140, ENSG00000121289, ENSG00000108984, ENSG00000105397, ENSG00000162434, ENSG0000…	0.00426615
GOTERM_CC_DIRECT	GO:0045335~phagocytic vesicle	7	2.4735	5.01602e-05	ENSG00000276600, ENSG00000082781, ENSG00000103769, ENSG00000075785, ENSG00000119396, ENSG00000185236, ENSG00000139832	0.00468162
GOTERM_CC_DIRECT	GO:0005814~centriole	10	3.53357	0.000135801	ENSG00000054282, ENSG00000100629, ENSG00000128881, ENSG00000143702, ENSG00000173588, ENSG00000067900, ENSG00000135205, ENSG00000121289, ENSG00000174007, ENSG00000156876	0.00950607
GOTERM_CC_DIRECT	GO:0005765~lysosomal membrane	15	5.30035	0.000314677	ENSG00000186815, ENSG00000152056, ENSG00000131748, ENSG00000075785, ENSG00000065135, ENSG00000134243, ENSG00000010270, ENSG00000119396, ENSG00000096384, ENSG00000113595, ENSG00000127955, ENSG00000188603, ENSG00000146574, ENSG00000104044, ENSG00000164535	0.0176219
GOTERM_CC_DIRECT	GO:0005794~Golgi apparatus	29	10.2473	0.000518186	ENSG00000135604, ENSG00000065135, ENSG00000174775, ENSG00000076321, ENSG00000173588, ENSG00000136699, ENSG00000171700, ENSG00000276600, ENSG00000166971, ENSG00000168374, ENSG00000165527, ENSG00000123983, ENSG00000188603, ENSG00000181830, ENSG00000177076, ENSG00000075785, ENSG00000173230, ENSG00000134243, ENSG00000170385, ENSG00000171132, ENSG00000119396, ENSG00000172007, ENSG00000139832, ENSG0000…	0.024182
